# Supplementary material for: Discretionary Effort on Green Technology Innovation: How Chinese Enterprises Act when Facing Financing Constraints
Source: PLoS One. 2021 Dec 22;16(12):e0261589. doi: 10.1371/journal.pone.0261589 (PMC8694420; doi:10.1371/journal.pone.0261589)
Supplement: S1 Data — (XLSX) [file pone.0261589.s001.xlsx]

## Sheet: Sheet1
id	year	innovation	shiyong	largest	topten	isstateown	ins	stateown	asset	financingliablities	shortdebt	longdebt	roa	cashflow	cash	age	age1	asset1	lnasset	p	lninno	lnassett	lnassett2	sa	sa1	indincome	dividendpay	lnincome	currentratio	debtratio	uncurrentratio	cash_ww	debt_ww	ww	ww1	q	lev	div	share	fixedasset	cashratio	cashflowratio	divratio	kz	kzz1	mis
2	2008	0	0	14.73	22.01	1	0.458371	2.40105	120000000000	33000000000	65000000000	15000000000	0.038913	-34000000	20000000000	7365	20.1781	119237	11.6889	110.98	0	10.5324	110.932	-3.79945	-3.79945	0.136	1	0.153833	1.75755	0.674441	0.197273	-0.0002864	0.133049	-0.565002	-0.565002	1.24915	0.674441	0.05	11000000000	1300000000	0.199595	-0.0003412	0.0054924	1.99223	1.99223	0
2	2009	0	0	14.73	22.91	1	0.318132	0	140000000000	32000000000	68000000000	23000000000	0.046727	9300000000	22000000000	7730	21.1781	137609	11.8322	110.19	0	10.738	115.304	-3.80294	-3.80294	0.136	1	0.192459	1.91488	0.670017	0.261841	0.0672438	0.175438	-0.577915	-0.577915	1.51116	0.670017	0.07	11000000000	1400000000	0.18453	0.0776047	0.0064549	1.95631	1.95631	0
2	2010	0	0	14.73	22.77	1	0.390652	0	220000000000	47000000000	130000000000	31000000000	0.040993	2200000000	35000000000	8095	22.1781	215638	12.2814	113.82	0	10.7902	116.427	-3.83309	-3.83309	0.136	1	0.037496	1.58519	0.746861	0.194972	0.0103751	0.145617	-0.587706	-0.587706	1.16539	0.746861	0.1	11000000000	1200000000	0.255048	0.0162581	0.0079902	2.00796	2.00796	0
2	2011	0	0	14.73	23.15	1	0.434409	0	300000000000	50000000000	200000000000	27000000000	0.03916	3400000000	34000000000	8460	23.1781	296208	12.5988	119.96	0	10.5025	110.303	-3.92446	-3.92446	0.136	1	0.415447	1.40814	0.770997	0.12108	0.0114427	0.0933523	-0.616097	-0.616097	1.04268	0.770997	0.13	11000000000	1600000000	0.155882	0.0157181	0.0066286	2.23355	2.23355	0
2	2012	0	0	14.72	23.44	1	0.495415	0	380000000000	72000000000	260000000000	36000000000	0.041348	3700000000	51000000000	8826	24.1808	378802	12.8448	123.08	0	10.4361	108.912	-3.97541	-3.97541	0.136	1	0.436505	1.39618	0.783163	0.124147	0.0098362	0.0972273	-0.627429	-0.627429	1.07689	0.783163	0.18	11000000000	1600000000	0.172582	0.0125789	0.0066818	2.26051	2.26051	0
2	2013	0	0	14.7	22.3	1	0.381376	0	480000000000	77000000000	330000000000	44000000000	0.038183	1900000000	43000000000	9191	25.1808	479205	13.0799	126.28	0	10.3578	107.285	-4.02771	-4.02771	0.136	1	0.313263	1.34393	0.77997	0.119979	0.0040147	0.09358	-0.633007	-0.633007	0.968694	0.77997	0.41	11000000000	2100000000	0.113527	0.0050788	0.0119222	2.09874	2.09874	0
2	2014	0	0	14.91	37.88	1	0.422993	0	510000000000	69000000000	350000000000	46000000000	0.037937	42000000000	62000000000	9556	26.1808	508409	13.139	128.81	0	10.2003	104.047	-4.09087	-4.09087	0.136	1	0.081002	1.34471	0.772046	0.119387	0.0820694	0.0921723	-0.634614	-0.63436	1.06491	0.772046	0.5	11000000000	2300000000	0.128658	0.0870709	0.0115165	2.01501	2.01501	0
2	2015	0	0	15.23	55.36	1	0.525599	0	610000000000	79000000000	420000000000	53000000000	0.04245	16000000000	52000000000	9921	27.1808	611296	13.3233	130.62	0	10.2001	104.041	-4.1309	-4.1309	0.136	1	0.335828	1.30225	0.777015	0.115633	0.0262492	0.0898486	-0.646611	-0.63436	1.19235	0.777015	0.72	11000000000	4900000000	0.101783	0.0315612	0.0156511	1.99486	1.99486	0
2	2016	0	0	15.24	57.4	1	0.530495	0	830000000000	130000000000	580000000000	86000000000	0.034129	40000000000	79000000000	10287	28.1836	830674	13.63	133.23	0	10.2304	104.662	-4.16672	-4.16672	0.136	1	0.229754	1.24362	0.805367	0.133034	0.0476314	0.107141	-0.657973	-0.63436	1.06901	0.805367	0.79	11000000000	6800000000	0.130035	0.064725	0.0142663	2.03309	2.03309	0
2	2017	0	0	29.38	68.53	1	0.680157	0	1200000000000	190000000000	850000000000	130000000000	0.031929	82000000000	160000000000	10652	29.1836	1165350	13.9685	135.35	0	10.3203	106.509	-4.19353	-4.19353	0.136	1	0.010063	1.20086	0.839813	0.134179	0.0706422	0.112685	-0.667158	-0.63436	1.11796	0.839813	0.9	11000000000	7100000000	0.197823	0.0991037	0.0119605	2.12226	2.12226	0
2	2018	0	0	29.38	71.7	1	0.754733	0	1500000000000	250000000000	1100000000000	170000000000	0.032234	34000000000	180000000000	11017	30.1836	1528580	14.2399	138.2	0	10.3038	106.168	-4.23601	-4.19746	0.136	1	0.225537	1.15434	0.845856	0.132289	0.0219931	0.111897	-0.682227	-0.63436	1.01574	0.845856	1.0451	11000000000	12000000000	0.150743	0.0288481	0.0099001	2.32572	2.32572	0
4	2011	0	0	26.1	42.81	0	0.341734	0	200000000	0	57000000	800000	0.04683	19000000	57000000	9371	25.674	196.307	5.27968	119.96	0	4.4012	19.3706	-3.43771	-3.43771	0.168865	0	-0.432705	1.92192	0.294935	0.013817	0.0986502	0.0040751	-0.208829	-0.208829	3.75237	0.294935	0	84000000	37000000	0.31011	0.105123	0	1.47459	1.47459	0
4	2012	0	0	26.1	38.36	0	0.312729	0	190000000	0	44000000	800000	0.040506	18000000	56000000	9737	26.6767	192.914	5.26224	123.08	0	4.27546	18.2796	-3.43206	-3.43206	0.168865	0	0.306825	3.02058	0.232528	0.017834	0.0910393	0.0041469	-0.233251	-0.233251	3.78997	0.232528	0	84000000	47000000	0.286435	0.0894655	0	1.33616	1.33616	0
4	2013	0	0	26.1	40.63	0	0.356026	0	240000000	22000000	75000000	23000000	0.023938	-21000000	56000000	10102	27.6767	242.152	5.48957	126.28	0	4.34714	18.8976	-3.49831	-3.49831	0.168865	0	-0.252444	2.32833	0.403239	0.233498	-0.0868971	0.0941555	-0.205596	-0.205596	4.43923	0.403239	0	84000000	41000000	0.292719	-0.109076	0	2.24644	2.24644	0
4	2014	0	0	26.1	35.76	0	0.399478	0	340000000	30000000	150000000	31000000	0.046189	-5500000	40000000	10467	28.6767	338.283	5.82388	128.81	0	4.5213	20.4421	-3.60025	-3.60025	0.168865	0	0.107499	1.75933	0.534754	0.170262	-0.0163593	0.0910483	-0.239388	-0.239388	4.39582	0.534754	0	84000000	38000000	0.164942	-0.0228536	0	2.72861	2.72861	0
4	2015	0	0	28.42	51.78	0	0.516953	0	400000000	40000000	200000000	31000000	0.0172	9300000	52000000	10832	29.6767	398.673	5.98814	130.62	0	4.5844	21.0167	-3.66205	-3.66205	0.168865	0	0.494308	1.59611	0.590402	0.130854	0.0232317	0.0772565	-0.264047	-0.264047	10.1469	0.590402	0	84000000	38000000	0.152289	0.0273791	0	4.49715	3.03776	0
4	2016	0	0	28.42	53.9	0	0.549965	0	220000000	0	37000000	800000	0.17753	150000000	96000000	11198	30.6794	223.716	5.41038	133.23	0	4.06093	16.4912	-3.51097	-3.51097	0.168865	0	1.38821	3.65746	0.203456	0.193678	0.661238	0.039405	-0.328765	-0.328765	16.8639	0.203456	0	84000000	33000000	0.240341	0.371055	0	4.7233	3.03776	0
4	2017	0	0	28.43	56.21	0	0.511621	0	270000000	0	70000000	800000	0.021917	14000000	100000000	11563	31.6794	268.844	5.59413	135.35	0	4.13309	17.0824	-3.57872	-3.57872	0.168865	0	-0.518178	2.06898	0.315247	0.170637	0.0537095	0.0537928	-0.214539	-0.214539	7.22984	0.315247	0	84000000	31000000	0.447425	0.0645437	0	2.38257	2.38257	0
6	2008	0	0	18.76	28.8	1	0.326044	4.61191	5900000000	3600000000	3000000000	1300000000	0.025367	-1400000000	160000000	7214	19.7644	5921.44	8.68634	110.98	0	7.82694	61.261	-3.92481	-3.92481	0.136	1	-0.00224	1.73836	0.716675	0.299938	-0.23037	0.214958	-0.404771	-0.404771	1.12654	0.716675	0.08	510000000	28000000	0.0279768	-0.244974	0.0072866	2.49027	2.49027	0
6	2009	0	0	18.76	34.32	1	0.465187	0	7300000000	4000000000	1400000000	3600000000	0.046098	370000000	760000000	7579	20.7644	7272.03	8.89179	110.19	0	8.06951	65.117	-3.97777	-3.97777	0.136	1	0.809881	4.41334	0.698577	0.721481	0.0507463	0.50401	-0.461746	-0.461746	1.47542	0.698577	0.12	510000000	10000000	0.128579	0.0623207	0.0102782	1.97422	1.97422	0
6	2010	0	0	19.93	45.94	1	0.338336	0	8600000000	4100000000	3700000000	2200000000	0.057942	1100000000	1700000000	7944	21.7644	8568.3	9.05583	113.82	0	7.95627	63.3022	-4.01235	-4.01235	0.136	1	0.264703	2.03483	0.701421	0.376225	0.126842	0.263892	-0.46185	-0.46185	1.31192	0.701421	0.06	760000000	7400000	0.228896	0.149453	0.006277	1.87517	1.87517	0
6	2011	0	0	19.93	48.17	1	0.358739	0	8300000000	2100000000	5000000000	350000000	0.052165	1200000000	670000000	8309	22.7644	8321.97	9.02665	119.96	0	7.52472	56.6214	-4.02157	-4.02157	0.136	1	0.107127	1.39267	0.652855	0.071494	0.144024	0.0466752	-0.461176	-0.461176	1.13711	0.652855	0.04	990000000	7000000	0.0784887	0.139884	0.0046171	1.94598	1.94598	0
6	2012	0	0	19.93	53.09	1	0.398345	0	9300000000	1300000000	4500000000	1200000000	0.067381	2200000000	1800000000	8675	23.7671	9343.43	9.14243	123.08	0	7.42804	55.1757	-4.05259	-4.05259	0.136	1	0.188072	1.70772	0.620165	0.219134	0.233491	0.135899	-0.475371	-0.475371	1.29655	0.620165	0.1	1300000000	5400000	0.220063	0.262151	0.0154496	1.15334	1.15334	0
6	2013	0	0	20.31	54.83	1	0.4368	0	10000000000	3100000000	3100000000	2600000000	0.070024	-890000000	2000000000	9040	24.7671	9968.16	9.20715	126.28	0	7.29106	53.1596	-4.07834	-4.07834	0.136	1	0.498858	2.50162	0.579972	0.46736	-0.0893136	0.271056	-0.456883	-0.456883	1.24549	0.579972	0.155	1300000000	5400000	0.214736	-0.0952853	0.0223953	1.10444	1.10444	0
6	2014	0	0	21.93	41.87	1	0.36569	0	12000000000	3500000000	5400000000	2100000000	0.043601	-1100000000	1300000000	9405	25.7671	11753.2	9.37188	128.81	0	7.27574	52.9364	-4.11664	-4.11664	0.136	1	-0.494946	1.75296	0.64142	0.283111	-0.0934173	0.181593	-0.430853	-0.430853	1.44749	0.64142	0.118	1300000000	4200000	0.126013	-0.110146	0.0159808	1.73858	1.73858	0
6	2015	0	0	21.93	41.6	1	0.401331	0	13000000000	5100000000	4300000000	3900000000	0.034541	-300000000	1700000000	9770	26.7671	12703.5	9.44963	130.62	0	7.23445	52.3372	-4.15197	-4.15197	0.136	1	0.569229	2.45883	0.646151	0.481214	-0.0239038	0.310937	-0.47513	-0.47513	1.86305	0.646151	0.12	1300000000	3400000	0.147425	-0.0258365	0.0137834	1.84491	1.84491	0
6	2016	0	0	21.93	40.86	1	0.406935	0	13000000000	4200000000	4600000000	3500000000	0.061037	1700000000	2700000000	10136	27.7699	13170.4	9.48573	133.23	0	7.11981	50.6917	-4.17835	-4.17835	0.136	1	-0.080859	2.43324	0.610499	0.433541	0.129717	0.264676	-0.468916	-0.468916	1.57695	0.610499	0.18	1300000000	2800000	0.212836	0.134485	0.0191285	1.19495	1.19495	0
7	2011	0	0	17.41	43.63	0	0.174315	0	360000000	750000	70000000	0	0.022931	-17000000	100000000	8440	23.1233	362.415	5.89279	119.96	0	4.9123	24.1307	-3.50768	-3.50768	0.255129	0	0.153864	2.08054	0.19342	0	-0.0468405	0	-0.234382	-0.234382	3.71229	0.19342	0	230000000	89000000	0.314736	-0.0510668	0	1.29502	1.29502	0
7	2012	0	0	17.41	43.02	0	0.192894	0	790000000	200000000	490000000	0	0.005614	-250000000	110000000	8806	24.126	789.68	6.67163	123.08	0	5.42056	29.3825	-3.69655	-3.69655	0.255129	0	0.891048	1.19072	0.624158	0	-0.315841	0	-0.269974	-0.269974	4.08606	0.624158	0	230000000	85000000	0.316728	-0.688197	0	3.38866	3.03776	0
7	2013	0	0	17.41	48.16	0	0.241722	0	660000000	200000000	300000000	0	0.028639	190000000	130000000	9171	25.126	657.512	6.48846	126.28	0	5.13816	26.4006	-3.65663	-3.65663	0.255129	0	-0.314446	1.38619	0.462754	0	0.293319	0	-0.275156	-0.275156	4.47149	0.462754	0	230000000	82000000	0.161708	0.244227	0	2.26065	2.26065	0
7	2016	0	0	13.53	45.5	0	0.289742	0	510000000	0	77000000	0	0.158579	-24000000	58000000	10267	28.1288	514.368	6.24294	133.23	0	4.68583	21.957	-3.63446	-3.63446	0.255129	0	-0.607318	3.35761	0.149962	0.005851	-0.0469642	0.0008774	-0.223118	-0.223118	10.5048	0.149962	0	230000000	69000000	0.121578	-0.0502887	0	3.33412	3.03776	0
8	2008	0	0	22.19	37.96	0	0.07469	0	79000000	0	5000000	0	0.009479	704289	35000000	7021	19.2356	78.9144	4.36836	110.98	0	3.93617	15.4934	-3.00416	-3.00416	0.346694	0	0.154081	8.73363	0.062781	0	0.0089247	0	-0.16305	-0.204354	3.23853	0.062781	0	74000000	5700000	0.443574	0.0089052	0	0.521351	0.521351	0
8	2009	0	0	23.15	38.5	0	0.052217	0	79000000	0	6100000	0	0.003948	3700000	32000000	7386	20.2356	79.408	4.3746	110.19	0	3.97005	15.7613	-3.05762	-3.05762	0.346694	0	-0.117166	7.4603	0.076589	0	0.046621	0	-0.157261	-0.204354	8.34917	0.076589	0	74000000	1700000	0.401838	0.0469125	0	2.0278	2.0278	0
8	2010	0	0	23.15	40.6	0	0.044071	0	78000000	0	3500000	0	0.011407	-421069	43000000	7751	21.2356	77.9322	4.35584	113.82	0	3.82695	14.6456	-3.04013	-3.04013	0.041101	0	0.034115	12.7799	0.045319	0	-0.005403	0	-0.188167	-0.204354	11.3581	0.045319	0	74000000	1800000	0.547137	-0.0053026	0	2.64242	2.64242	0
8	2013	0	0	62.71	68.47	0	0.008198	0	630000000	0	63000000	0	0.036318	67000000	150000000	8847	24.2384	626.626	6.44035	126.28	0	5.10006	26.0106	-3.60982	-3.60982	0.255129	0	-0.081551	3.312	0.100605	0	0.10657	0	-0.264196	-0.264196	2.67932	0.100605	0	300000000	340000000	0.238507	0.108792	0	0.651401	0.651401	0
8	2014	0	0	51.48	66.58	0	0.062603	0	670000000	0	75000000	0	0.011522	69000000	180000000	9212	25.2384	674.028	6.51327	128.81	0	5.0565	25.5681	-3.63674	-3.63674	0.255129	0	0.008977	3.13023	0.112276	0.009201	0.101922	0.0010331	-0.270128	-0.270128	5.39697	0.112276	0	300000000	310000000	0.291544	0.109632	0	1.38654	1.38654	0
8	2015	0	0	28.22	59.71	0	0.135859	0.124968	3600000000	110000000	630000000	1700000	0.052909	-72000000	410000000	9577	26.2384	3589.36	8.18573	130.62	0	6.26683	39.2731	-3.97944	-3.97944	-0.074352	0	3.216	2.61747	0.189809	0.073012	-0.0201881	0.0138583	-0.478188	-0.478188	2.88737	0.189809	0	2400000000	430000000	0.615184	-0.107507	0	0.711692	0.711692	0
8	2016	0	0	12.46	40.42	1	0.341429	1.08891	8200000000	380000000	2000000000	677966	0.064758	-56000000	1100000000	9943	27.2411	8192.66	9.01099	133.23	0	6.76349	45.7448	-4.10731	-4.10731	-0.074352	1	0.448569	2.24524	0.246583	0.026541	-0.0068508	0.0065446	-0.481007	-0.481007	2.29995	0.246583	0.01	2800000000	180000000	0.29595	-0.015637	0.0078261	0.743304	0.743304	0
8	2017	0	0	12.42	43.41	1	0.447887	0	11000000000	1100000000	3400000000	0	0.08331	-53000000	950000000	10308	28.2411	10678.3	9.27597	135.35	0	6.85332	46.968	-4.16092	-4.16092	-0.074352	1	0.242497	1.89029	0.326949	0.017812	-0.0049595	0.0058236	-0.48564	-0.48564	2.16656	0.326949	0.05	2800000000	250000000	0.11632	-0.0064642	0.0172003	0.815803	0.815803	0
8	2018	0	0	20	53.2	1	0.454663	0	10000000000	1100000000	2800000000	230000000	0.032666	-590000000	1000000000	10673	29.2411	10466.4	9.25592	138.2	0	6.69748	44.8563	-4.17687	-4.17687	-0.074352	1	0.100376	2.03244	0.29251	0.094778	-0.0564255	0.0277235	-0.474641	-0.474641	1.30841	0.29251	0.01	2800000000	310000000	0.094556	-0.0553055	0.0026393	1.11564	1.11564	0
9	2008	0	0	8.34	21.73	0	0.115571	0	6100000000	1700000000	2600000000	1000000000	0.044634	420000000	600000000	6696	18.3452	6083.79	8.71338	110.98	0	7.85131	61.6431	-3.86957	-3.86957	0.088757	1	0.484346	1.67555	0.589999	0.286121	0.0687235	0.168811	-0.455997	-0.455997	1.1936	0.589999	0.03	1000000000	900000000	0.103102	0.071601	0.005337	1.77237	1.77237	0
9	2009	0	0	8.4	26.98	0	0.441667	2.01477	7500000000	2400000000	2800000000	1700000000	0.054465	640000000	1500000000	7061	19.3452	7502.01	8.92293	110.19	0	8.09776	65.5738	-3.92219	-3.92219	0.088757	1	0.130402	1.80484	0.602092	0.373334	0.0846784	0.224781	-0.453105	-0.453105	2.08575	0.602092	0.035	1100000000	900000000	0.253853	0.104418	0.0062751	1.79475	1.79475	0
9	2010	0	0	8.44	30.6	0	0.340768	0	10000000000	3700000000	3500000000	2700000000	0.044051	-590000000	1600000000	7426	20.3452	10024.6	9.2128	113.82	0	8.09419	65.5159	-3.96204	-3.96204	0.088757	1	-0.016092	2.04011	0.62953	0.439536	-0.0584907	0.276701	-0.446613	-0.446613	2.43022	0.62953	0.02	1100000000	860000000	0.214017	-0.0781588	0.0029079	2.34625	2.34625	0
9	2011	0	0	11.96	32.18	0	0.256953	0	12000000000	4700000000	4800000000	2800000000	0.03228	-830000000	1200000000	7791	21.3452	11785.6	9.37464	119.96	0	7.8148	61.0711	-3.98726	-3.98726	0.088757	0	0.263767	1.83717	0.650402	0.377047	-0.0702688	0.245232	-0.401118	-0.401118	1.65235	0.650402	0	1100000000	990000000	0.115076	-0.0826126	0	2.44068	2.44068	0
9	2012	0	0	12.34	29.12	0	0.189936	0	13000000000	5400000000	6600000000	1700000000	0.023331	350000000	1800000000	8157	22.3479	13171.3	9.4858	123.08	0	7.70702	59.3981	-4.01987	-4.01987	0.088757	1	-0.010003	1.45045	0.643669	0.21723	0.026628	0.139824	-0.469459	-0.469459	1.36857	0.643669	0.03	1100000000	1200000000	0.156461	0.0297588	0.0027765	2.06291	2.06291	0
9	2013	0	0	12.34	27.64	0	0.163567	0	14000000000	5400000000	7200000000	1200000000	0.03263	80000000	1500000000	8522	23.3479	13611.8	9.51869	126.28	0	7.53777	56.8179	-4.04608	-4.04608	0.088757	1	0.032409	1.30167	0.628798	0.155315	0.0059081	0.0976618	-0.47139	-0.47139	1.49447	0.628798	0.03	1300000000	1600000000	0.111803	0.0061056	0.002857	2.13112	2.13112	0
9	2014	0	0	12.34	24.15	0	0.132731	0	15000000000	5800000000	6200000000	2900000000	0.032091	470000000	1900000000	8887	24.3479	14725.5	9.59734	128.81	0	7.45077	55.514	-4.07803	-4.07803	0.088757	1	0.037654	1.64976	0.628934	0.33587	0.0322322	0.21124	-0.475044	-0.475044	1.94283	0.628934	0.02	1500000000	1700000000	0.14053	0.0348694	0.0022117	2.21724	2.21724	0
9	2015	0	0	11.91	23.36	0	0.108701	0	18000000000	7800000000	8200000000	3000000000	0.053324	13000000	3600000000	9252	25.3479	18113.9	9.80444	130.62	0	7.50608	56.3412	-4.12322	-4.12322	0.088757	1	0.135313	1.5208	0.638202	0.287042	0.0006948	0.183191	-0.485294	-0.485294	2.13849	0.638202	0.07	1600000000	2300000000	0.246473	0.0008547	0.0075683	1.98559	1.98559	0
9	2016	0	0	11.91	21.41	0	0.20413	0	22000000000	9100000000	10000000000	3100000000	0.0194	-12000000	1800000000	9618	26.3507	21622.9	9.98151	133.23	0	7.49194	56.1291	-4.16203	-4.16203	0.088757	1	0.317541	1.41374	0.623791	0.260565	-0.0005624	0.162538	-0.499783	-0.499783	1.64468	0.623791	0.02	2100000000	3000000000	0.101123	-0.0006714	0.0023731	2.1978	2.1978	0
9	2017	0	0	11.91	21.81	0	0.206478	0	27000000000	11000000000	11000000000	5500000000	0.011924	390000000	3700000000	9983	27.3507	27109.5	10.2076	135.35	0	7.54166	56.8766	-4.20653	-4.19746	0.088757	1	0.096384	1.64165	0.633121	0.353545	0.0144196	0.223837	-0.502068	-0.502068	1.20351	0.633121	0.02	2100000000	3700000000	0.171927	0.0180784	0.001988	2.0055	2.0055	0
9	2018	0	0	11.91	27.28	0	0.219907	0	30000000000	11000000000	13000000000	5900000000	0.022281	2700000000	4600000000	10348	28.3507	29849.8	10.3039	138.2	0	7.45581	55.5891	-4.23863	-4.19746	0.088757	1	0.66432	1.56606	0.649896	0.337236	0.0912181	0.219168	-0.533269	-0.533269	0.960785	0.649896	0.02	2100000000	4200000000	0.168189	0.100439	0.0015857	1.92769	1.92769	0
10	2009	0	0	24.07	54.08	0	0.026551	0	230000000	14000000	140000000	0	0.041536	11000000	25000000	7688	21.063	231.855	5.44611	110.19	0	4.94247	24.4281	-3.43472	-3.43472	0.136593	0	0.221573	1.2974	0.638654	0.045229	0.0493861	0.0288857	-0.237339	-0.237339	4.30121	0.638654	0	150000000	34000000	0.121364	0.0566554	0	3.00561	3.00561	0
10	2013	0	0	29.99	53.93	0	0.515929	9.32427	1000000000	32000000	370000000	2000000	0.003708	4200000	460000000	9149	25.0658	1027.79	6.93517	126.28	0	5.4919	30.1609	-3.75324	-3.75324	0.28639	0	0.925853	2.62331	0.358152	0.006065	0.0041246	0.0021722	-0.30867	-0.30867	2.7277	0.358152	0	590000000	44000000	1.89862	0.0176796	0	-0.618216	-0.618216	0
10	2016	0	0	21.51	44.33	0	0.43452	1.84311	4900000000	1500000000	2200000000	460000000	0.008022	-81000000	130000000	10245	28.0685	4853.29	8.48741	133.23	0	6.3705	40.5832	-4.07272	-4.07272	-0.278989	0	0.100431	1.39522	0.544721	0.178249	-0.0166917	0.097096	-0.40186	-0.40186	1.41983	0.544721	0	820000000	70000000	0.0259706	-0.0156929	0	2.09327	2.09327	0
11	2009	0	0	54.22	66.88	1	0.727677	64.1817	2800000000	660000000	1700000000	260000000	0.034199	760000000	830000000	9845	26.9726	2834.42	7.94959	110.19	0	7.21444	52.0481	-4.15788	-4.15788	0.088757	1	0.355917	1.30765	0.766335	0.206509	0.268009	0.158255	-0.436251	-0.436251	1.55956	0.766335	0.0112	600000000	77000000	0.393234	0.35988	0.0031622	1.84469	1.84469	0
11	2010	0	0	54.22	65.85	1	0.722437	64.1817	2900000000	470000000	1700000000	210000000	0.060069	-100000000	530000000	10210	27.9726	2913.28	7.97704	113.82	0	7.00847	49.1186	-4.17204	-4.17204	0.136	0	0.174845	1.31451	0.699635	0.154151	-0.034936	0.107849	-0.337793	-0.337793	1.31295	0.699635	0	600000000	78000000	0.188546	-0.0359081	0	2.35576	2.35576	0
11	2011	0	0	54.31	66.46	1	0.730338	0	3500000000	830000000	2200000000	7300000	0.073569	-360000000	460000000	10575	28.9726	3499.61	8.16041	119.96	0	6.80261	46.2754	-4.18258	-4.18258	0.136	0	0.418244	1.26244	0.676791	0.054479	-0.103288	0.0368709	-0.349651	-0.349651	1.19535	0.676791	0	600000000	65000000	0.159193	-0.124076	0	2.37771	2.37771	0
11	2012	0	0	54.33	65.65	1	0.726098	63.8089	4000000000	390000000	2300000000	19000000	0.094875	810000000	800000000	10941	29.9753	3950.71	8.28165	123.08	0	6.72867	45.275	-4.21122	-4.19746	0.136	0	0.321415	1.39999	0.619304	0.068686	0.203942	0.0425375	-0.379435	-0.379435	1.20314	0.619304	0	600000000	79000000	0.227947	0.23023	0	1.75404	1.75404	0
11	2013	0	0	54.33	65.43	1	0.724512	58.822	3900000000	480000000	1800000000	120000000	0.077671	110000000	980000000	11306	30.9753	3873.25	8.26185	126.28	0	6.54249	42.8041	-4.22025	-4.19746	0.136	1	-0.130055	1.7333	0.534334	0.123396	0.0285095	0.0659347	-0.408307	-0.408307	1.2542	0.534334	0.25	600000000	75000000	0.247341	0.0279505	0.0377135	0.19425	0.19425	0
11	2014	0	0	54.33	65.47	1	0.722268	58.8242	3900000000	280000000	1500000000	180000000	0.107512	-15000000	810000000	11671	31.9753	3883.29	8.26444	128.81	0	6.41599	41.1649	-4.23751	-4.19746	0.136	1	-0.216632	2.13654	0.465632	0.173845	-0.0037667	0.0809478	-0.402139	-0.402139	1.3239	0.465632	0.22	600000000	64000000	0.208859	-0.0037764	0.0338515	0.232751	0.232751	0
11	2015	0	0	54.33	65.53	1	0.722141	58.8242	4400000000	270000000	2000000000	140000000	0.035806	310000000	930000000	12036	32.9753	4379.76	8.38475	130.62	0	6.41919	41.206	-4.2781	-4.19746	0.136	1	-0.150603	1.83314	0.520347	0.122661	0.070727	0.0638263	-0.416882	-0.416882	1.49364	0.520347	0.08	600000000	86000000	0.240347	0.0797694	0.0122778	1.17673	1.17673	0
11	2016	0	0	54.33	66.55	1	0.726114	58.8242	6700000000	0	4100000000	0	0.053327	2300000000	2900000000	12402	33.9781	6654.36	8.80303	133.23	0	6.60739	43.6576	-4.35149	-4.19746	0.136	1	0.911239	1.3708	0.637636	0.03238	0.338431	0.0206467	-0.497718	-0.497718	1.42149	0.637636	0.18	600000000	74000000	0.652399	0.514192	0.0244936	0.0664311	0.0664311	0
11	2017	0	0	54.33	66.44	1	0.724636	58.8242	5400000000	0	2400000000	0	0.115506	-350000000	2500000000	12767	34.9781	5393.33	8.59292	135.35	0	6.34866	40.3055	-4.34495	-4.19746	0.136	1	0.410589	1.86483	0.458117	0.022079	-0.0642033	0.0101148	-0.434532	-0.434532	1.41874	0.458117	0.3	600000000	29000000	0.370378	-0.0520366	0.0268687	0.346859	0.346859	0
11	2018	0	0	63.82	65.51	1	0.725142	58.8242	5800000000	1000000	2400000000	1000000	0.101828	1100000000	3400000000	13132	35.9781	5820.2	8.66909	138.2	0	6.27286	39.3488	-4.37022	-4.19746	0.136	1	-0.040435	1.94315	0.425931	0.02176	0.193051	0.0092683	-0.445526	-0.445526	1.09192	0.425931	0.3	600000000	33000000	0.625905	0.20833	0.0331509	-0.690886	-0.690886	0
12	2008	0	0	6.47	38.38	1	0.449444	7.34276	10000000000	4000000000	4400000000	1100000000	0.04821	1000000000	390000000	8878	24.3233	10376.1	9.24726	110.98	0	8.33236	69.4283	-4.12847	-4.12847	0.103441	1	0.020395	0.411991	0.536142	0.214632	0.0992874	0.115073	-0.465661	-0.465661	1.21305	0.536142	0.1	1200000000	5500000000	0.04672	0.121875	0.0146351	1.26653	1.26653	0
12	2009	3	2	6.54	32.71	1	0.560687	0	11000000000	3500000000	4300000000	910000000	0.083806	1700000000	640000000	9243	25.3233	10913.4	9.29774	110.19	1.38629	8.43792	71.1985	-4.17014	-4.17014	0.103441	1	0.235347	0.392584	0.485852	0.18632	0.153045	0.090524	-0.480813	-0.480813	1.91213	0.485852	0.35	1200000000	8100000000	0.0612581	0.16097	0.0412785	0.199322	0.199322	0
12	2010	0	0	3.69	21.97	1	0.480191	0	12000000000	3700000000	2800000000	2700000000	0.128068	2400000000	660000000	9608	26.3233	12469.6	9.43105	113.82	0	8.28593	68.6567	-4.20743	-4.19746	0.103441	1	0.466906	0.73944	0.457945	0.509672	0.189766	0.233402	-0.495124	-0.495124	3.06295	0.457945	0.35	2100000000	8800000000	0.060496	0.216828	0.0666021	-0.614502	-0.614502	0
12	2011	1	1	3.62	14.82	1	0.148023	0	15000000000	4800000000	4500000000	3100000000	0.087526	1700000000	630000000	9973	27.3233	15281.4	9.63439	119.96	0.693147	8.03134	64.5024	-4.23843	-4.19746	0.103441	1	0.068026	0.649313	0.521906	0.433121	0.110496	0.226049	-0.483051	-0.483051	1.50239	0.521906	0.18	2100000000	9400000000	0.050877	0.135411	0.0299649	0.681195	0.681195	0
12	2012	1	3	3.62	15.67	1	0.200608	0	14000000000	4900000000	4100000000	2700000000	0.025796	1700000000	450000000	10339	28.326	14335.8	9.57052	123.08	0.693147	7.77585	60.4638	-4.2639	-4.19746	0.103441	1	-0.154324	0.424369	0.493004	0.426899	0.120384	0.210463	-0.473685	-0.473685	1.47448	0.493004	0.15	2100000000	9400000000	0.0292995	0.112934	0.0203712	1.01116	1.01116	0
12	2013	1	0	3.62	14.79	1	0.114829	0	15000000000	4100000000	3900000000	2300000000	0.107516	1700000000	280000000	10704	29.326	15078.9	9.62105	126.28	0.693147	7.61882	58.0465	-4.29212	-4.19746	0.103441	1	0.105719	0.592974	0.442868	0.413391	0.112666	0.183078	-0.484883	-0.484883	1.39645	0.442868	0.3	2100000000	8000000000	0.0192839	0.118505	0.0434298	-0.068484	-0.068484	0
12	2014	2	7	3.62	12.72	1	0.058839	0	15000000000	4500000000	5700000000	380000000	0.055877	1400000000	160000000	11069	30.326	15284.4	9.63459	128.81	1.09861	7.47969	55.9457	-4.31991	-4.19746	0.103441	1	-0.089127	0.265377	0.442985	0.153861	0.0920062	0.0681581	-0.479193	-0.479193	1.42854	0.442985	0.5	2100000000	9900000000	0.0104012	0.0932603	0.068816	-1.02147	-1.02147	0
12	2015	9	5	11.08	30.96	0	0.376562	0	16000000000	5700000000	5200000000	2200000000	0.034983	1100000000	570000000	11434	31.326	15657.2	9.65869	130.62	2.30259	7.39449	54.6785	-4.35161	-4.19746	0.103441	1	0.054849	0.447401	0.511696	0.345011	0.0697975	0.176541	-0.480995	-0.480995	1.91822	0.511696	0.3	2100000000	10000000000	0.0376034	0.0714999	0.0407344	0.424346	0.424346	0
12	2016	5	0	15.45	32.13	0	0.464017	0	17000000000	6500000000	7000000000	1400000000	0.046902	2200000000	580000000	11800	32.3288	17146.8	9.74957	133.23	1.79176	7.31785	53.5509	-4.38372	-4.19746	0.103441	1	0.207673	0.380342	0.525907	0.228708	0.130686	0.120279	-0.497065	-0.497065	1.63129	0.525907	0.1	2100000000	11000000000	0.0373354	0.14312	0.0132548	1.39816	1.39816	0
12	2017	15	5	14.84	29.7	0	0.414456	0	20000000000	6200000000	7500000000	2700000000	0.042418	2500000000	2500000000	12165	33.3288	19535	9.87996	135.35	2.77259	7.29957	53.2837	-4.42173	-4.19746	0.103441	1	0.212313	0.661976	0.55057	0.30678	0.126104	0.168904	-0.501527	-0.501527	1.40204	0.55057	0.05	2500000000	12000000000	0.143453	0.143668	0.0072438	1.50725	1.50725	0
12	2018	3	5	14.81	29.56	0	0.422285	0	19000000000	6100000000	6200000000	2800000000	0.024705	2100000000	2200000000	12530	34.3288	19114.2	9.85819	138.2	1.38629	7.13328	50.8836	-4.44238	-4.19746	0.103441	1	-0.024766	0.795466	0.505634	0.358989	0.111455	0.181517	-0.490673	-0.490673	1.0042	0.505634	0.05	2900000000	9900000000	0.113905	0.109054	0.0073286	1.32381	1.32381	0
14	2009	0	0	32.02	46.7	1	0.274922	0	1700000000	570000000	1100000000	150000000	0.047744	430000000	360000000	6463	17.7068	1741.93	7.46275	110.19	0	6.77262	45.8684	-3.72736	-3.72736	0.136	1	1.22309	1.41006	0.719721	0.11988	0.245638	0.0862802	-0.439838	-0.439838	2.51452	0.719721	0.03	200000000	32000000	0.218503	0.256645	0.0036295	2.28344	2.28344	0
14	2010	0	0	32.02	42.51	1	0.073597	0	1600000000	470000000	730000000	300000000	0.048823	67000000	290000000	6828	18.7068	1589.76	7.37134	113.82	0	6.47631	41.9426	-3.71778	-3.71778	0.136	1	0.059516	1.92077	0.647874	0.291594	0.0423921	0.188916	-0.37444	-0.37444	1.81388	0.647874	0.035	200000000	31000000	0.168407	0.0386887	0.0040528	2.12723	2.12723	0
14	2011	0	0	32.02	41.55	1	0.060694	0	1800000000	700000000	640000000	550000000	0.035961	-260000000	230000000	7193	19.7068	1797.31	7.49405	119.96	0	6.24712	39.0265	-3.71426	-3.71426	0.136	1	-0.456148	2.5092	0.663812	0.461194	-0.145974	0.306146	-0.342188	-0.342188	1.21372	0.663812	0.02	200000000	29000000	0.143776	-0.165031	0.0025376	2.30359	2.30359	0
14	2012	0	0	32.02	40.92	1	0.066423	0	2000000000	700000000	1200000000	150000000	0.016419	92000000	280000000	7559	20.7096	2020.5	7.6111	123.08	0	6.18387	38.2402	-3.74156	-3.74156	0.136	1	0.053701	1.47708	0.686526	0.108321	0.0457373	0.0743652	-0.387496	-0.387496	1.53308	0.686526	0.025	200000000	27000000	0.156633	0.051417	0.0028057	2.22092	2.22092	0
14	2013	0	0	32.02	44.41	1	0.096578	0	1900000000	590000000	650000000	580000000	0.018602	74000000	210000000	7924	21.7096	1892.72	7.54577	126.28	0	5.97543	35.7057	-3.73693	-3.73693	0.136	1	0.338565	2.59124	0.649425	0.472103	0.0392027	0.306596	-0.38912	-0.38912	1.74282	0.649425	0.015	200000000	28000000	0.105798	0.0367233	0.0014974	2.29689	2.29689	0
14	2014	0	0	32.02	38.37	1	0.000578	0	2200000000	980000000	770000000	740000000	0.028069	-320000000	220000000	8289	22.7096	2236.73	7.71277	128.81	0	5.98771	35.8527	-3.77966	-3.77966	0.136	1	-0.092446	2.63839	0.676601	0.489198	-0.143933	0.330992	-0.364206	-0.364206	1.92106	0.676601	0.019	200000000	23000000	0.115999	-0.170095	0.0020248	2.60569	2.60569	0
14	2015	0	0	32.02	49.42	1	0.155488	0	2200000000	870000000	720000000	680000000	0.024607	40000000	99000000	8654	23.7096	2170.51	7.68272	130.62	0	5.88173	34.5948	-3.79564	-3.79564	0.136	1	-0.192651	2.74175	0.643892	0.482978	0.0183802	0.310986	-0.374567	-0.374567	2.76362	0.643892	0.037	200000000	21000000	0.0443751	0.017836	0.0033366	2.5957	2.5957	0
14	2016	0	0	32.87	52.79	1	0.527174	0	1900000000	620000000	750000000	330000000	0.015537	440000000	230000000	9020	24.7123	1873.81	7.53573	133.23	0	5.65618	31.9924	-3.78143	-3.78143	0.136	1	0.502267	2.26458	0.575952	0.305774	0.237114	0.176111	-0.415159	-0.415159	2.81387	0.575952	0.015	200000000	20000000	0.106865	0.204702	0.0013939	2.20372	2.20372	0
14	2017	0	0	34.02	45.87	1	0.416884	0	1500000000	120000000	640000000	90000000	0.00719	420000000	120000000	9385	25.7123	1528.28	7.3319	135.35	0	5.41699	29.3438	-3.75903	-3.75903	0.136	1	-0.173363	2.12427	0.476437	0.123605	0.274311	0.05889	-0.388389	-0.388389	1.8992	0.476437	0.01	200000000	18000000	0.0656459	0.223727	0.0010764	1.68013	1.68013	0
14	2018	0	0	34.02	39.22	1	0.355717	0	1900000000	90000000	900000000	65000000	0.080596	-120000000	150000000	9750	26.7123	1917.25	7.55865	138.2	0	5.46935	29.9138	-3.81311	-3.81311	0.136	1	-0.302474	1.9905	0.504366	0.070784	-0.0616091	0.035701	-0.363766	-0.363766	1.48172	0.504366	0.066	200000000	15000000	0.100917	-0.0772897	0.0087108	1.60434	1.60434	0
16	2008	4	8	16.68	31.61	1	0.097623	16.4773	11000000000	1300000000	6500000000	0	0.026331	360000000	850000000	10318	28.2685	10550.2	9.2639	110.98	1.60944	8.34736	69.6784	-4.28657	-4.19746	0.05924	1	0.002976	1.3824	0.617391	0.006777	0.0343729	0.0041841	-0.466714	-0.466714	0.918219	0.617391	0.05	1200000000	1300000000	0.0910788	0.0390863	0.0064883	1.78348	1.78348	0
16	2009	12	17	19	35.11	1	0.273338	16.4773	14000000000	2800000000	9400000000	0	0.010863	290000000	750000000	10683	29.2685	13568.1	9.51548	110.19	2.56495	8.63552	74.5721	-4.32851	-4.19746	0.05924	1	0.086335	1.24137	0.697358	0.008439	0.0216761	0.005885	-0.479509	-0.479509	1.18728	0.697358	0.01	1200000000	1400000000	0.0710839	0.0278765	0.0011412	2.35867	2.35867	0
16	2010	6	13	19	30.18	1	0.027539	16.4773	16000000000	6400000000	12000000000	540000000	0.006145	-430000000	570000000	11048	30.2685	16466.9	9.70911	113.82	1.94591	8.53023	72.7648	-4.36863	-4.19746	0.05924	1	0.290551	1.22167	0.743477	0.052395	-0.026283	0.0389545	-0.490118	-0.490118	1.02331	0.743477	0.01	1200000000	1500000000	0.0419753	-0.0318983	0.0008874	2.5652	2.5652	0
16	2011	2	5	19	29.91	1	0.055803	16.4773	17000000000	7400000000	12000000000	640000000	0.00143	-1400000000	650000000	11413	31.2685	16906.5	9.73545	119.96	1.09861	8.11558	65.8627	-4.39983	-4.19746	0.05924	1	-0.052236	1.17333	0.749408	0.061355	-0.0810629	0.0459799	-0.474147	-0.474147	0.936678	0.749408	0.01	1200000000	1800000000	0.0392576	-0.0832267	0.0007311	2.62046	2.62046	0
16	2012	2	8	19	29.07	1	0.005096	16.4773	17000000000	6700000000	12000000000	430000000	0.002743	-360000000	820000000	11779	32.2712	16562.9	9.71492	123.08	1.09861	7.89318	62.3022	-4.42912	-4.19746	0.05924	1	0.130737	1.13153	0.743593	0.045373	-0.0216897	0.033739	-0.485308	-0.485308	0.945777	0.743593	0.01	1200000000	1900000000	0.0487413	-0.021249	0.0007121	2.53095	2.53095	0
16	2013	1	2	19	30.41	1	0.00658	16.4773	16000000000	5200000000	11000000000	36000000	0.003801	2300000000	1800000000	12144	33.2712	15743.3	9.66417	126.28	0.693147	7.65297	58.5679	-4.45267	-4.19746	0.05924	1	0.091007	1.10712	0.728132	0.014737	0.14503	0.0107305	-0.497339	-0.497339	0.975934	0.728132	0.01	1200000000	1900000000	0.106955	0.137853	0.0007269	2.2544	2.2544	0
16	2014	0	3	21.75	37.02	1	0.08432	16.4773	17000000000	6100000000	11000000000	990000000	0.003607	-640000000	1600000000	12509	34.2712	16779.4	9.7279	128.81	0	7.55213	57.0348	-4.48428	-4.19746	0.05924	1	-0.029153	1.13721	0.743884	0.093294	-0.0381651	0.0693999	-0.478035	-0.478035	1.06357	0.743884	0.01	1200000000	1800000000	0.104186	-0.0406767	0.0007648	2.50969	2.50969	0
16	2015	2	0	21.75	39.95	1	0.000663	16.4773	14000000000	4700000000	11000000000	54000000	-0.089531	1300000000	1500000000	12874	35.2712	14250.4	9.56454	130.62	1.09861	7.32242	53.6178	-4.5019	-4.19746	0.05924	0	-0.052942	0.966471	0.784184	0.022206	0.0904959	0.0174136	-0.420814	-0.420814	1.5866	0.784184	0	2400000000	1800000000	0.0886896	0.0768564	0	2.71692	2.71692	0
16	2016	1	0	21.75	40.51	1	0.352324	0	17000000000	6600000000	14000000000	100000000	0.005346	-970000000	2000000000	13240	36.274	17243.1	9.75517	133.23	0.693147	7.32205	53.6124	-4.54198	-4.19746	0.05924	0	0.103515	0.98231	0.807546	0.019788	-0.0563782	0.0159797	-0.421342	-0.421342	1.34468	0.807546	0	2400000000	1600000000	0.141814	-0.0682183	0	2.7973	2.7973	0
16	2017	4	1	21.75	41.59	1	0.340837	0	24000000000	7100000000	15000000000	170000000	0.215921	-4300000000	3100000000	13605	37.274	23558.7	10.0672	135.35	1.60944	7.43794	55.3229	-4.59383	-4.19746	0.05924	1	0.538363	1.25679	0.652011	0.021438	-0.183128	0.0139778	-0.500801	-0.500801	1.15252	0.652011	0.162	2400000000	1600000000	0.17966	-0.250202	0.0226228	1.49666	1.49666	0
16	2018	1	0	21.75	40.43	1	0.355257	0	33000000000	14000000000	23000000000	570000000	0.02027	-3200000000	3400000000	13970	38.274	32985.1	10.4038	138.2	0.693147	7.52808	56.672	-4.64226	-4.19746	0.05924	1	0.477109	0.963285	0.713465	0.036452	-0.0979178	0.0260072	-0.520967	-0.520967	0.918139	0.713465	0.1	2400000000	2400000000	0.14577	-0.137097	0.010221	2.0427	2.0427	0
20	2008	0	0	41.14	54.07	0	0	0	450000000	94000000	200000000	0	0.016943	-19000000	13000000	6130	16.7945	446.671	6.10182	110.98	0	5.49813	30.2294	-3.42404	-3.42404	0.05924	0	-0.01989	0.995348	0.445208	0.001888	-0.0416783	0.0008406	-0.257931	-0.257931	1.23844	0.445208	0	280000000	190000000	0.0357013	-0.0497824	0	1.75092	1.75092	0
20	2009	0	0	41.14	54.64	0	0	0	760000000	250000000	280000000	220000000	0.00549	-100000000	27000000	6495	17.7945	756.78	6.62907	110.19	0	6.01604	36.1927	-3.58931	-3.58931	0.05924	0	1.68352	1.59211	0.667058	0.447812	-0.131667	0.298717	-0.326305	-0.326305	2.25017	0.667058	0	280000000	210000000	0.06079	-0.223079	0	2.87428	2.87428	0
20	2010	0	0	41.14	53.89	0	0	0	730000000	270000000	250000000	200000000	0.012643	57000000	75000000	6860	18.7945	725.894	6.5874	113.82	0	5.78756	33.4959	-3.57689	-3.57689	0.05924	0	0.466919	1.66088	0.632778	0.455815	0.078248	0.28843	-0.301209	-0.301209	2.13249	0.632778	0	280000000	200000000	0.0986245	0.0750546	0	2.38489	2.38489	0
20	2011	0	0	41.14	53.89	0	0.00115	0	670000000	290000000	210000000	190000000	0.015522	48000000	110000000	7225	19.7945	668.386	6.50486	119.96	0	5.42253	29.4038	-3.52382	-3.52382	0.05924	0	0.174627	1.76465	0.58566	0.476145	0.0720706	0.278859	-0.286986	-0.286986	1.54565	0.58566	0	280000000	210000000	0.14843	0.0663608	0	2.01413	2.01413	0
20	2012	0	0	41.14	53.79	0	0	0	680000000	270000000	240000000	160000000	0.004756	18000000	100000000	7591	20.7973	681.645	6.52451	123.08	0	5.30103	28.1009	-3.53041	-3.53041	0.05924	0	-0.173431	1.62546	0.588963	0.411365	0.0270215	0.242279	-0.272337	-0.272337	1.73404	0.588963	0	280000000	200000000	0.149986	0.0275576	0	2.11464	2.11464	0
20	2017	0	0	41.14	55.95	0	0.652905	0	630000000	170000000	310000000	0	0.001547	12000000	81000000	9417	25.8	629.763	6.44534	135.35	0	4.76198	22.6765	-3.56649	-3.56649	0.05924	0	0.385796	1.12646	0.490804	0.000208	0.0186154	0.0001021	-0.292747	-0.292747	5.32493	0.490804	0	280000000	84000000	0.128819	0.0185355	0	2.85962	2.85962	0
20	2018	0	0	41.21	56.41	0	0.644058	0	620000000	160000000	290000000	0	0.00534	-22000000	28000000	9782	26.8	617.09	6.42502	138.2	0	4.64907	21.6138	-3.56897	-3.56897	0.05924	0	-0.257556	1.09279	0.475007	0.00022	-0.0354802	0.0001045	-0.264413	-0.264413	4.22217	0.475007	0	280000000	190000000	0.0443996	-0.0347662	0	2.66237	2.66237	0
21	2008	3	2	49.64	60.07	1	0.519877	49.6362	4300000000	0	800000000	0	0.073061	340000000	1300000000	5481	15.0164	4331.73	8.37372	110.98	1.38629	7.54525	56.9308	-3.71348	-3.71348	0.05924	1	0.065228	3.20652	0.2002	0.073673	0.0781483	0.0147493	-0.433486	-0.433486	1.0171	0.2002	0.15	880000000	820000000	0.259374	0.0658061	0.0256461	-0.500385	-0.500385	0
21	2009	5	2	49.64	64.54	1	0.675391	0	5400000000	440000000	1500000000	0	0.048991	490000000	1600000000	5846	16.0164	5428.29	8.59938	110.19	1.79176	7.80414	60.9046	-3.77341	-3.77341	0.05924	1	-0.038858	2.36411	0.271815	0.012909	0.0909478	0.0035089	-0.441173	-0.441173	2.35889	0.271815	0.2	880000000	1300000000	0.379605	0.113971	0.0406082	-0.691251	-0.691251	0
21	2010	3	4	49.64	64.6	1	0.669053	0	6700000000	750000000	2100000000	0	0.053452	110000000	1400000000	6211	17.0164	6666.54	8.80486	113.82	1.38629	7.73577	59.8422	-3.80871	-3.80871	0.05924	1	0.549501	1.90004	0.328237	0.024027	0.0171654	0.0078866	-0.464	-0.464	2.6498	0.328237	0.15	1300000000	1300000000	0.265273	0.021081	0.0364556	-0.0249126	-0.0249126	0
21	2011	2	5	49.64	60.65	1	0.536053	0	10000000000	4800000000	6000000000	0	0.021297	170000000	2200000000	6576	18.0164	10336.8	9.24346	119.96	1.09861	7.70545	59.374	-3.84649	-3.84649	0.05924	1	-0.103081	1.26663	0.582013	0.006869	0.0164534	0.0039978	-0.460475	-0.460475	1.23651	0.582013	0.1	1300000000	1500000000	0.335818	0.0255118	0.0197895	0.930631	0.930631	0
21	2012	1	1	49.64	61.35	1	0.540647	0	10000000000	5000000000	6000000000	0	0.00083	290000000	1900000000	6942	19.0192	10181.4	9.22831	123.08	0.693147	7.49782	56.2173	-3.86932	-3.86932	0.05924	1	-0.119743	1.24513	0.59178	0.004732	0.028272	0.0028003	-0.460326	-0.460326	1.20187	0.59178	0.02	1300000000	1300000000	0.179788	0.027847	0.0025526	1.83291	1.83291	0
21	2013	0	0	44.51	62.18	1	0.565579	0	14000000000	6900000000	8700000000	0	0.011574	450000000	2200000000	7307	20.0192	13726.5	9.52709	126.28	0	7.54441	56.9182	-3.91352	-3.91352	0.05924	1	-0.082928	1.25557	0.638573	0.003894	0.0326994	0.0024866	-0.47517	-0.47517	1.18318	0.638573	0.05	1500000000	1200000000	0.220219	0.0440855	0.0072253	1.72111	1.72111	0
21	2014	0	3	44.51	57.11	1	0.497183	0	14000000000	7400000000	9400000000	0	0.011111	-99000000	1900000000	7672	21.0192	14450.4	9.57848	128.81	0	7.43613	55.296	-3.94347	-3.94347	0.05924	1	0.093396	1.23832	0.649905	0.003165	-0.0068574	0.0020569	-0.480012	-0.480012	1.38056	0.649905	0.05	1500000000	1400000000	0.140156	-0.007219	0.0053592	2.0427	2.0427	0
21	2015	1	6	44.51	57.14	1	0.504533	0	14000000000	7400000000	9000000000	55607.5	0.012601	490000000	2300000000	8037	22.0192	14337.5	9.57063	130.62	0.693147	7.32708	53.6861	-3.97232	-3.97232	0.05924	1	-0.06582	1.16549	0.636919	0.015023	0.0342082	0.0095684	-0.477674	-0.477674	1.87361	0.636919	0.05	1500000000	2100000000	0.157343	0.033941	0.0050907	2.08819	2.08819	0
21	2016	1	2	44.51	55.66	1	0.562817	0	12000000000	4000000000	6200000000	29003.4	0.019095	360000000	1100000000	8403	23.0219	11717.4	9.36883	133.23	0.693147	7.03207	49.45	-3.97716	-3.97716	0.05924	1	-0.01905	1.16735	0.547908	0.030251	0.0304282	0.0165748	-0.46994	-0.46994	1.73124	0.547908	0.05	1500000000	2500000000	0.0751938	0.0248676	0.0051308	1.88404	1.88404	0
21	2017	0	4	44.51	55.63	1	0.553659	0	17000000000	7800000000	10000000000	0	0.034573	720000000	1600000000	8768	24.0219	16599.5	9.71713	135.35	0	7.17926	51.5418	-4.03569	-4.03569	0.05924	1	-0.05703	1.07806	0.642835	0.025535	0.0433551	0.0164148	-0.485116	-0.485116	1.50459	0.642835	0.05	1500000000	2400000000	0.137518	0.0614193	0.0062781	1.95412	1.95412	0
21	2018	0	4	44.51	55.73	1	0.557024	0	16000000000	6700000000	9000000000	0	0.035343	420000000	1800000000	9133	25.0219	15996.8	9.68015	138.2	0	7.00445	49.0623	-4.05348	-4.05348	0.05924	1	0.130278	1.11946	0.576803	0.023556	0.0263034	0.0135872	-0.488552	-0.488552	1.1055	0.576803	0.1	1500000000	2600000000	0.10896	0.0253484	0.0088633	1.60583	1.60583	0
23	2008	0	0	33.81	57.39	0	0.2063	12.5801	970000000	330000000	510000000	160000000	0.02218	-77000000	63000000	8870	24.3014	974.457	6.88188	110.98	0	6.20101	38.4525	-3.88874	-3.88874	0.005109	1	-0.143645	1.1834	0.690112	0.24205	-0.0786276	0.167042	-0.348591	-0.348591	1.1247	0.690112	0.1096	140000000	120000000	0.0792251	-0.0958705	0.0190288	1.72731	1.72731	0
23	2009	0	0	33.81	52.82	0	0.156924	0	1100000000	330000000	760000000	2100000	0.022724	87000000	75000000	9235	25.3014	1075.22	6.98028	110.19	0	6.33477	40.1293	-3.95522	-3.95522	0.005109	1	0.45431	0.923486	0.708031	0.002804	0.0809719	0.0019853	-0.391839	-0.391839	1.64378	0.708031	0.0449	140000000	150000000	0.0772766	0.0893447	0.0063935	2.24486	2.24486	0
23	2010	0	0	31.31	49.58	0	0.145402	0	940000000	250000000	590000000	28000000	0.013908	130000000	74000000	9600	26.3014	938.521	6.84431	113.82	0	6.01327	36.1594	-3.92898	-3.92898	0.005109	0	0.178794	1.02094	0.661815	0.044369	0.135047	0.0293641	-0.318559	-0.318559	1.6475	0.661815	0	140000000	120000000	0.0689045	0.117878	0	2.33496	2.33496	0
23	2011	0	0	31.44	49.47	0	0.161012	0	1100000000	330000000	670000000	82000000	0.008322	39000000	160000000	9965	27.3014	1093.57	6.9972	119.96	0	5.83295	34.0233	-3.92794	-3.92794	0.005109	1	-0.129909	1.15355	0.684301	0.110135	0.0354792	0.0753655	-0.366455	-0.366455	1.3105	0.684301	0.03	140000000	120000000	0.170083	0.0413405	0.0044354	2.0792	2.0792	0
23	2012	0	0	29.99	48.75	0	0.161273	0	1200000000	310000000	760000000	56000000	0.004209	-81000000	220000000	10331	28.3041	1219.05	7.10582	123.08	0	5.77334	33.3314	-3.95386	-3.95386	0.103441	1	0.097233	1.39495	0.665814	0.069415	-0.0662435	0.0462175	-0.36051	-0.36051	1.30908	0.665814	0.03	140000000	120000000	0.199427	-0.0738441	0.0038065	2.12235	2.12235	0
23	2013	0	0	30.13	50.05	0	0.130872	0	1300000000	240000000	930000000	4800000	0.008791	29000000	120000000	10696	29.3041	1344.91	7.20409	126.28	0	5.70485	32.5453	-3.97719	-3.97719	0.103441	1	0.218224	1.27883	0.691395	0.005186	0.0217842	0.0035856	-0.377974	-0.377974	1.50438	0.691395	0.04	140000000	120000000	0.0943949	0.0240335	0.0045529	2.26858	2.26858	0
23	2014	0	0	30.13	52.66	0	0.11914	0	1500000000	280000000	1000000000	16000000	0.010221	-25000000	86000000	11061	30.3041	1474	7.29574	128.81	0	5.66395	32.0804	-4.00704	-4.00704	0.103441	1	0.021333	1.26779	0.711966	0.015444	-0.0169674	0.0109956	-0.371433	-0.371433	2.20872	0.711966	0.04	140000000	120000000	0.0638689	-0.018596	0.0041268	2.63211	2.63211	0
23	2017	0	0	15.13	52.09	0	0.521739	0	2000000000	330000000	1500000000	3700000	0.0147	250000000	310000000	12157	33.3068	1951.62	7.57641	135.35	0	5.59765	31.3336	-4.11039	-4.11039	0.103441	1	0.217065	1.18542	0.754666	0.002865	0.127575	0.0021621	-0.403973	-0.403973	2.21431	0.754666	0.05	140000000	140000000	0.204741	0.164454	0.0045825	2.38112	2.38112	0
23	2018	0	0	15.13	47.14	0	0.431426	0	2300000000	360000000	1800000000	355833	0.015142	120000000	340000000	12522	34.3068	2320.49	7.74953	138.2	0	5.60748	31.4438	-4.1529	-4.1529	0.103441	1	0.310888	1.14949	0.781529	0.000398	0.0519817	0.000311	-0.408033	-0.408033	1.54154	0.781529	0.06	140000000	140000000	0.172899	0.0618067	0.0042659	2.43224	2.43224	0
25	2008	0	0	66.22	68.24	1	0	66.22	610000000	150000000	320000000	19000000	0.003002	35000000	40000000	5736	15.7151	614.544	6.42088	110.98	0	5.78562	33.4734	-3.45325	-3.45325	0.088757	0	-0.356334	0.404805	0.695731	0.254847	0.0577307	0.177305	-0.262524	-0.262524	1.26496	0.695731	0	220000000	190000000	0.0474819	0.0424595	0	2.4369	2.4369	0
25	2009	0	0	66.22	68.55	1	0	6.622	610000000	160000000	230000000	100000000	0.013285	26000000	72000000	6101	16.7151	611.487	6.41589	110.19	0	5.82257	33.9024	-3.50204	-3.50204	0.088757	0	-0.321714	0.638071	0.680975	0.455335	0.0432964	0.310072	-0.259415	-0.259415	4.20681	0.680975	0	220000000	180000000	0.117772	0.043081	0	3.13007	3.03776	0
25	2010	0	0	66.22	67.8	1	0	6.622	600000000	140000000	210000000	97000000	0.006542	7100000	64000000	6466	17.7151	599.556	6.39619	113.82	0	5.61956	31.5795	-3.4923	-3.4923	0.041101	0	-0.107073	0.594465	0.666757	0.465766	0.0119155	0.310553	-0.268055	-0.268055	3.67262	0.666757	0	220000000	170000000	0.104864	0.011683	0	2.9827	2.9827	0
25	2011	0	0	66.22	69.11	1	0.006852	6.622	570000000	140000000	270000000	8600000	0.002191	-15000000	56000000	6831	18.7151	570.693	6.34685	119.96	0	5.29081	27.9926	-3.44424	-3.44424	0.041101	0	0.04383	0.431111	0.647128	0.264712	-0.0258259	0.171302	-0.270656	-0.270656	2.5733	0.647128	0	220000000	160000000	0.09328	-0.0245826	0	2.66155	2.66155	0
25	2012	0	0	66.22	67.95	1	0	6.622	640000000	250000000	290000000	160000000	0.001507	-7800000	55000000	7197	19.7178	644.911	6.46911	123.08	0	5.25602	27.6258	-3.47449	-3.47449	0.041101	0	0.040569	0.478083	0.688234	0.35446	-0.0120271	0.243951	-0.275651	-0.275651	2.52887	0.688234	0	220000000	160000000	0.096629	-0.0135912	0	2.76259	2.76259	0
25	2013	0	0	66.22	70.42	1	0.002574	6.622	700000000	250000000	320000000	140000000	0.004305	-2600000	63000000	7562	20.7178	700.998	6.55251	126.28	0	5.18887	26.9244	-3.49516	-3.49516	0.041101	0	0.159866	0.514843	0.709393	0.352698	-0.0037513	0.250202	-0.284118	-0.284118	3.15196	0.709393	0	220000000	150000000	0.097946	-0.0040775	0	2.99408	2.99408	0
25	2014	0	0	66.22	69.66	1	0.011412	6.622	810000000	370000000	370000000	190000000	0.010624	6200000	80000000	7927	21.7178	806.325	6.69249	128.81	0	5.19563	26.9945	-3.53712	-3.53712	0.041101	0	-0.044669	0.416515	0.749071	0.389908	0.0077074	0.292069	-0.283282	-0.283282	3.1684	0.749071	0	220000000	140000000	0.114188	0.0088655	0	3.08895	3.03776	0
25	2015	0	0	51.09	76.5	1	0.262141	6.9251	1200000000	0	260000000	14000000	0.03657	81000000	99000000	8292	22.7178	1168.67	7.06362	130.62	0	5.40776	29.2439	-3.63675	-3.63675	0.041101	0	-0.346807	1.36986	0.248214	0.095561	0.0690381	0.0237196	-0.300253	-0.300253	13.8027	0.248214	0	300000000	140000000	0.123008	0.100062	0	4.4233	3.03776	0
25	2016	0	0	49.09	75.32	1	0.801935	2.01829	1200000000	62000000	250000000	16000000	0.023228	58000000	180000000	8658	23.7205	1189	7.08087	133.23	0	5.31477	28.2468	-3.6512	-3.6512	0.041101	0	0.067541	1.38609	0.235883	0.112617	0.0486753	0.0265644	-0.313601	-0.313601	9.71361	0.235883	0	300000000	130000000	0.152736	0.0495221	0	3.23892	3.03776	0
25	2017	0	0	49.09	74.27	1	0.80301	2.01829	1400000000	160000000	350000000	43000000	0.046876	-2100000	140000000	9023	24.7205	1403.32	7.24659	135.35	0	5.35396	28.6649	-3.7021	-3.7021	0.041101	0	0.070924	1.31456	0.28881	0.140739	-0.0014915	0.0406468	-0.316151	-0.316151	5.94892	0.28881	0	300000000	120000000	0.119254	-0.0017604	0	2.43506	2.43506	0
25	2018	0	0	49.09	72.35	1	0.786114	0	1700000000	180000000	520000000	39000000	0.051945	-6600000	140000000	9388	25.7205	1658.3	7.41355	138.2	0	5.36436	28.7764	-3.74497	-3.74497	0.041101	0	0.192956	1.36891	0.337101	0.073488	-0.0039649	0.0247729	-0.327876	-0.327876	4.76551	0.337101	0	300000000	110000000	0.101793	-0.0046853	0	2.27764	2.27764	0
27	2008	0	0	63.74	76.07	1	0.172401	72.8191	29000000000	8800000000	10000000000	5400000000	0.039608	1700000000	4200000000	5691	15.5918	29384.9	10.2882	110.98	0	9.27035	85.9394	-3.76053	-3.76053	0.249585	1	0.027642	0.739785	0.534477	0.360221	0.0585985	0.19253	-0.491482	-0.491482	1.0391	0.534477	0.1	2200000000	12000000000	0.172172	0.0702296	0.0089831	1.32137	1.32137	0
27	2009	0	0	63.74	74.95	1	0.137412	72.8191	30000000000	6300000000	9600000000	4600000000	0.076615	3000000000	3700000000	6056	16.5918	30249.8	10.3172	110.19	0	9.36314	87.6684	-3.79456	-3.79456	0.249585	1	0.070071	0.804856	0.481501	0.340579	0.100793	0.163989	-0.498682	-0.498682	1.12743	0.481501	0.3	2200000000	14000000000	0.124996	0.10376	0.022486	0.676926	0.676926	0
27	2010	0	0	63.74	74.55	1	0.113052	72.8191	29000000000	7100000000	6200000000	6100000000	0.055588	2600000000	2700000000	6421	17.5918	29070	10.2775	113.82	0	9.02957	81.5332	-3.85254	-3.85254	0.249585	1	0.094483	1.12152	0.435322	0.511349	0.0877614	0.222602	-0.495369	-0.495369	1.05431	0.435322	0.1	2200000000	14000000000	0.0905749	0.0843384	0.007281	1.17459	1.17459	0
27	2011	0	0	63.74	75.54	1	0.131058	0	32000000000	7200000000	8700000000	5400000000	0.03754	3200000000	4300000000	6786	18.5918	31509.1	10.358	119.96	0	8.63457	74.5558	-3.90145	-3.90145	0.249585	1	0.15422	1.05764	0.462982	0.401372	0.100823	0.185828	-0.502966	-0.502966	0.974652	0.462982	0.1	2600000000	14000000000	0.148945	0.109283	0.0090918	1.06584	1.06584	0
27	2012	0	0	63.74	75.73	1	0.147402	0	32000000000	9700000000	9700000000	4700000000	0.035121	2600000000	4900000000	7152	19.5945	32359.2	10.3847	123.08	0	8.43732	71.1884	-3.94099	-3.94099	0.249585	1	-0.108329	0.983918	0.457686	0.344782	0.0815396	0.157802	-0.493782	-0.493782	0.946113	0.457686	0.1	2600000000	14000000000	0.155665	0.0837396	0.008388	1.0856	1.0856	0
27	2013	0	0	47.82	74.29	1	0.740891	63.74	33000000000	7600000000	11000000000	2600000000	0.052005	2300000000	4000000000	7517	20.5945	33393.5	10.4161	126.28	0	8.24843	68.0366	-3.9773	-3.9773	0.249585	1	-0.037237	0.854566	0.435835	0.210889	0.0687104	0.0919128	-0.497871	-0.497871	0.953276	0.435835	0.25	2600000000	14000000000	0.124022	0.0709066	0.0204192	0.599864	0.599864	0
27	2014	0	0	47.82	74.62	1	0.751383	63.74	38000000000	6100000000	14000000000	3300000000	0.060771	3200000000	5800000000	7882	21.5945	38441.4	10.5569	128.81	0	8.19571	67.1696	-4.01572	-4.01572	0.249585	1	0.012571	0.868368	0.470503	0.209657	0.082987	0.0986442	-0.506966	-0.506966	1.08623	0.470503	0.2	2600000000	15000000000	0.174509	0.0955316	0.0158294	0.835938	0.835938	0
27	2015	0	0	47.82	76.81	1	0.770557	63.74	58000000000	21000000000	18000000000	14000000000	0.035436	3800000000	9600000000	8247	22.5945	58067.4	10.9694	130.62	0	8.39792	70.525	-4.06047	-4.06047	0.249585	1	-0.110032	0.88224	0.571741	0.456	0.0660505	0.260714	-0.515879	-0.515879	1.08757	0.571741	0.2	4000000000	18000000000	0.249848	0.0997722	0.0206262	0.861945	0.861945	0
27	2016	0	2	47.82	77.02	1	0.780055	0	61000000000	23000000000	18000000000	17000000000	0.023112	2800000000	5700000000	8613	23.5973	60862.2	11.0164	133.23	0	8.26868	68.3711	-4.09795	-4.09795	0.249585	1	0.016903	0.733534	0.592068	0.504511	0.0452305	0.298705	-0.519697	-0.519697	1.03957	0.592068	0.15	4000000000	20000000000	0.0987621	0.0474074	0.0102411	1.57215	1.57215	0
27	2017	0	0	47.82	77.24	1	0.774189	0	77000000000	32000000000	24000000000	27000000000	0.010942	2800000000	7300000000	8978	24.5973	77230.9	11.2546	135.35	0	8.31515	69.1417	-4.13906	-4.13906	0.249585	1	0.373538	0.718816	0.679887	0.53461	0.0366028	0.363474	-0.540515	-0.540515	0.990965	0.679887	0.08	4000000000	30000000000	0.120206	0.046447	0.0052111	2.00485	2.00485	0
27	2018	0	0	47.82	78.51	1	0.786563	0	85000000000	37000000000	23000000000	33000000000	0.008421	4200000000	8200000000	9343	25.5973	85073.9	11.3513	138.2	0	8.21366	67.4642	-4.1764	-4.1764	0.249585	1	0.19179	0.930431	0.676944	0.609004	0.0491227	0.412262	-0.538524	-0.538524	0.921597	0.676944	0.05	4000000000	35000000000	0.105724	0.0541113	0.0025666	2.09145	2.09145	0
28	2008	0	0	39.14	58.32	1	0.632262	29.1416	3700000000	470000000	3000000000	31000000	0.044098	250000000	350000000	5660	15.5069	3683.97	8.21175	110.98	0	7.3993	54.7497	-3.71932	-3.71932	0.168865	1	0.215467	1.04502	0.823731	0.021786	0.0669333	0.0179458	-0.419348	-0.419348	1.62128	0.823731	0.1	290000000	370000000	0.118806	0.0848496	0.0099154	2.41292	2.41292	0
28	2009	0	0	38.33	55.45	1	0.424397	0	5200000000	1000000000	4300000000	33000000	0.037883	270000000	570000000	6025	16.5069	5233.49	8.56283	110.19	0	7.77097	60.388	-3.7908	-3.7908	0.168865	1	0.309746	1.04038	0.832209	0.023788	0.0517523	0.0197966	-0.436675	-0.436675	2.23379	0.832209	0.1	290000000	420000000	0.15576	0.0735198	0.0078217	2.65805	2.65805	0
28	2010	0	0	38.33	55.87	1	0.368973	0	6300000000	1000000000	5000000000	35000000	0.041895	430000000	680000000	6390	17.5069	6306.79	8.74938	113.82	0	7.68703	59.0905	-3.82473	-3.82473	0.041101	1	0.193105	1.04105	0.820599	0.02576	0.0678886	0.0211386	-0.455273	-0.455273	2.21618	0.820599	0.12	290000000	490000000	0.130482	0.0818115	0.0066071	2.68937	2.68937	0
28	2011	0	0	38.33	58.24	1	0.421859	0	7700000000	2000000000	6000000000	98000000	0.042764	230000000	910000000	6755	18.5069	7665.76	8.94452	119.96	0	7.45625	55.5957	-3.84492	-3.84492	0.041101	1	0.158132	1.07372	0.813874	0.033945	0.0296534	0.027627	-0.45902	-0.45902	1.54746	0.813874	0.13	290000000	600000000	0.143908	0.0360431	0.0059395	2.5335	2.5335	0
28	2012	0	0	38.33	57.98	1	0.43857	0	9300000000	1800000000	7100000000	87000000	0.052032	320000000	920000000	7121	19.5096	9295.84	9.13732	123.08	0	7.42389	55.1141	-3.88188	-3.88188	0.041101	1	0.19044	1.10289	0.802164	0.043846	0.0348495	0.0351717	-0.468948	-0.468948	1.8117	0.802164	0.18	290000000	690000000	0.120112	0.04226	0.006766	2.56405	2.56405	0
28	2013	0	0	38.33	57.65	1	0.334283	0	11000000000	2800000000	8500000000	4300000	0.048311	470000000	1100000000	7486	20.5096	11057.9	9.3109	126.28	0	7.37322	54.3644	-3.91678	-3.91678	0.041101	1	0.176979	1.11488	0.790499	0.028702	0.0420539	0.0226889	-0.477032	-0.477032	1.90759	0.790499	0.18	290000000	770000000	0.118112	0.0500254	0.0055796	2.59612	2.59612	0
28	2014	0	0	51	63.38	1	0.221804	0	13000000000	1600000000	7700000000	41000000	0.052213	-800000000	850000000	7851	21.5096	12828.9	9.45946	128.81	0	7.34373	53.9304	-3.95371	-3.95371	0.041101	1	0.12995	1.42982	0.621854	0.036347	-0.0621015	0.0226025	-0.472446	-0.472446	1.68908	0.621854	0.2	360000000	750000000	0.0772491	-0.0720478	0.0065588	2.14241	2.14241	0
28	2017	0	0	56.06	67.44	1	0.799941	14.1035	22000000000	1600000000	12000000000	42000000	0.05177	1300000000	3700000000	8947	24.5123	22343.6	10.0143	135.35	0	7.39882	54.7425	-4.07949	-4.07949	0.041101	1	0.000368	1.51034	0.55569	0.023027	0.0575238	0.0127959	-0.503416	-0.503416	1.53214	0.55569	0.3	430000000	550000000	0.172362	0.0603062	0.0060263	1.65358	1.65358	0
28	2018	0	0	56.06	67.53	1	0.823474	14.1035	29000000000	2600000000	15000000000	36000000	0.04661	1300000000	7600000000	9312	25.5123	28930.3	10.2726	138.2	0	7.43317	55.2521	-4.1229	-4.1229	0.041101	1	0.045046	1.65982	0.519335	0.017741	0.045717	0.0092135	-0.515347	-0.515347	1.07714	0.519335	0.4	430000000	610000000	0.341579	0.0591939	0.0076644	1.1248	1.1248	0
29	2008	0	0	64.82	65.39	1	0.735482	56.5102	2300000000	400000000	730000000	340000000	0.008455	-83000000	300000000	5617	15.389	2265.66	7.72562	110.98	0	6.96127	48.4593	-3.66227	-3.66227	0.136	0	-0.164617	1.86338	0.47162	0.318222	-0.0364263	0.15008	-0.313827	-0.313827	1.19905	0.47162	0	1000000000	71000000	0.129851	-0.0358399	0	1.6849	1.6849	0
29	2009	0	0	63.55	64.81	1	0.725962	0	3400000000	910000000	1600000000	590000000	0.006015	-410000000	370000000	5982	16.389	3361.11	8.12003	110.19	0	7.36911	54.3038	-3.75153	-3.75153	0.136	0	0.062573	1.64375	0.638325	0.275077	-0.122616	0.175589	-0.330754	-0.330754	2.65909	0.638325	0	1000000000	66000000	0.165443	-0.181901	0	2.72093	2.72093	0
29	2010	0	0	63.55	64.57	1	0.725992	0	3400000000	1100000000	1000000000	1100000000	0.025087	-180000000	370000000	6347	17.389	3379.09	8.12536	113.82	0	7.13878	50.9622	-3.76547	-3.76547	0.136	0	0.361077	2.6622	0.615344	0.512904	-0.0529881	0.315612	-0.344832	-0.344832	1.95196	0.615344	0	1000000000	65000000	0.110457	-0.0532716	0	2.3921	2.3921	0
29	2011	0	0	63.55	64.52	1	0.722783	0	3200000000	1000000000	1500000000	310000000	0.031272	120000000	320000000	6712	18.389	3236.13	8.08213	119.96	0	6.73736	45.392	-3.74914	-3.74914	0.136	0	0.00523	1.68863	0.567289	0.168824	0.0355841	0.095772	-0.343152	-0.343152	1.52234	0.567289	0	1000000000	61000000	0.09617	0.0340786	0	2.05093	2.05093	0
29	2012	0	0	63.55	65.16	1	0.731345	0	3700000000	1200000000	1300000000	860000000	0.02878	27000000	460000000	7078	19.3918	3712.77	8.21953	123.08	0	6.6782	44.5984	-3.77978	-3.77978	0.136	0	0.003656	2.27408	0.594074	0.390256	0.0073826	0.231841	-0.343719	-0.343719	1.65477	0.594074	0	1000000000	63000000	0.143293	0.0084699	0	2.13618	2.13618	0
29	2013	0	0	63.55	64.63	1	0.72101	0	4200000000	1200000000	1700000000	820000000	0.054167	190000000	520000000	7443	20.3918	4215.1	8.34643	126.28	0	6.60946	43.685	-3.80839	-3.80839	0.136	0	1.05454	2.16224	0.588383	0.332634	0.0462513	0.195716	-0.390379	-0.390379	1.44702	0.588383	0	1000000000	61000000	0.139864	0.0525089	0	2.0199	2.0199	0
29	2014	0	0	63.55	68.03	1	0.754451	0	4400000000	1100000000	1900000000	490000000	0.068126	320000000	670000000	7808	21.3918	4375.1	8.38368	128.81	0	6.50857	42.3614	-3.83094	-3.83094	0.136	0	0.007479	2.03624	0.535301	0.209331	0.0736354	0.112055	-0.359619	-0.359619	2.01744	0.535301	0	1000000000	54000000	0.158981	0.0764305	0	1.9656	1.9656	0
29	2015	0	0	63.55	66	1	0.730733	0	4200000000	690000000	1600000000	390000000	0.072027	1100000000	1200000000	8173	22.3918	4179.94	8.33805	130.62	0	6.38344	40.7483	-3.84809	-3.84809	0.136	1	0.014564	2.25991	0.472851	0.198693	0.262479	0.0939522	-0.437425	-0.437425	3.39056	0.472851	0.13	1000000000	52000000	0.267367	0.25077	0.0300601	0.657544	0.657544	0
30	2014	1	1	24.31	73.63	1	0.51116	34.0338	7300000000	360000000	1900000000	190000000	0.092477	360000000	560000000	7795	21.3562	7271.11	8.89166	128.81	0.693147	6.90293	47.6504	-3.89274	-3.89274	0.186155	1	-0.04166	1.69315	0.345046	0.235688	0.0494923	0.0813232	-0.435583	-0.435583	1.37481	0.345046	0.1	1300000000	1400000000	0.0792803	0.0506114	0.0182649	0.598154	0.598154	0
30	2015	0	0	24.41	72.22	1	0.518011	34.1771	8100000000	270000000	1900000000	77000000	0.064925	330000000	920000000	8160	22.3562	8085.38	8.99781	130.62	0	6.88854	47.452	-3.93066	-3.93066	0.186155	1	-0.135429	1.92705	0.343888	0.301166	0.041266	0.103567	-0.435756	-0.435756	1.4322	0.343888	0.15	1300000000	1800000000	0.126901	0.0458872	0.0266792	0.221615	0.221615	0
30	2016	0	0	24.41	70.36	1	0.770793	0	9100000000	200000000	2500000000	50000000	0.074575	600000000	1200000000	8526	23.3589	9072.99	9.11306	133.23	0	6.84009	46.7869	-3.96367	-3.96367	0.186155	1	0.352169	1.75166	0.3635	0.242304	0.0662157	0.0880775	-0.460489	-0.460489	1.55875	0.3635	0.2	1300000000	1700000000	0.146279	0.0743038	0.0319899	0.0559647	0.0559647	0
30	2017	0	0	24.41	70.84	1	0.747308	0	10000000000	130000000	3200000000	17000000	0.079011	460000000	1500000000	8891	24.3589	10364.4	9.24613	135.35	0	6.83127	46.6663	-4.00235	-4.00235	0.186155	1	0.228161	1.68676	0.389791	0.213486	0.0446624	0.0832149	-0.460144	-0.460144	1.38934	0.389791	0.2	1300000000	1800000000	0.163721	0.0510192	0.0285077	0.22803	0.22803	0
30	2018	1	1	24.41	72.52	1	0.746616	0	12000000000	260000000	3800000000	0	0.074787	340000000	1600000000	9256	25.3589	11682.1	9.36581	138.2	0.693147	6.777	45.9277	-4.03411	-4.03411	0.186155	1	0.091651	1.57483	0.389844	0.174532	0.0292828	0.0680403	-0.459552	-0.459552	0.96114	0.389844	0.15	1800000000	2200000000	0.153395	0.033006	0.0262036	0.229355	0.229355	0
31	2008	0	0	50.65	58.63	1	0.088774	42.9377	9000000000	4900000000	4400000000	1400000000	0.015273	-3500000000	1300000000	5575	15.274	9047.61	9.11026	110.98	0	8.20892	67.3863	-3.76332	-3.76332	0.136	1	0.319357	1.65289	0.637839	0.242792	-0.383495	0.154862	-0.422007	-0.422007	1.34242	0.637839	0.02	1800000000	330000000	0.215242	-0.577418	0.0060367	2.43996	2.43996	0
31	2009	0	0	50.65	53.97	1	0.060646	0	13000000000	4700000000	4200000000	1900000000	0.02829	79000000	1300000000	5940	16.274	13287.3	9.49456	110.19	0	8.61654	74.2447	-3.80882	-3.80882	0.136	1	0.852644	2.00301	0.513593	0.389807	0.0059262	0.200202	-0.492066	-0.492066	2.04649	0.513593	0.02	1800000000	270000000	0.147465	0.0087032	0.0040093	1.83085	1.83085	0
31	2010	0	0	50.65	57.08	1	0.130566	0	20000000000	9200000000	9100000000	4500000000	0.027491	-3600000000	2500000000	6305	17.274	20173.6	9.91213	113.82	0	8.7086	75.8398	-3.84809	-3.84809	0.136	1	0.04968	1.82117	0.696077	0.34897	-0.178107	0.24291	-0.464692	-0.464692	1.25619	0.696077	0.02	1800000000	250000000	0.188188	-0.270415	0.00273	2.4565	2.4565	0
31	2011	0	0	50.65	59.16	1	0.172015	0	33000000000	12000000000	19000000000	6000000000	0.022469	-2400000000	3800000000	6670	18.274	32602.6	10.3922	119.96	0	8.66301	75.0477	-3.88854	-3.88854	0.136	1	1.62166	1.55074	0.781679	0.245434	-0.074023	0.191851	-0.551376	-0.551376	0.993079	0.781679	0.03	1800000000	170000000	0.189698	-0.119629	0.0026972	2.49897	2.49897	0
31	2012	0	0	50.65	55.28	1	0.054175	0	35000000000	13000000000	21000000000	6500000000	0.019532	2600000000	5800000000	7036	19.2767	34838.6	10.4585	123.08	0	8.4973	72.2041	-3.9288	-3.9288	0.136	1	0.433818	1.55621	0.782565	0.2448	0.0758739	0.191572	-0.526366	-0.526366	1.00955	0.782565	0.03	1800000000	440000000	0.179228	0.0810775	0.0016689	2.35955	2.35955	0
31	2013	0	0	50.65	54.69	1	0.022124	0	41000000000	16000000000	25000000000	6800000000	0.022639	-3300000000	5900000000	7401	20.2767	40602.7	10.6116	126.28	0	8.40322	70.6142	-3.96784	-3.96784	0.136	1	0.281156	1.50023	0.779069	0.220867	-0.0808296	0.172071	-0.51391	-0.51391	0.944796	0.779069	0.03	1800000000	590000000	0.167977	-0.0942031	0.0015618	2.52489	2.52489	0
31	2014	0	0	50.65	55.29	1	0.075373	0	46000000000	21000000000	24000000000	12000000000	0.019494	-2100000000	7200000000	7766	21.2767	46311.5	10.7431	128.81	0	8.3403	69.5607	-4.00676	-4.00676	0.136	1	-0.111784	1.71862	0.769711	0.336232	-0.0445208	0.258802	-0.507428	-0.507428	1.10103	0.769711	0.035	1800000000	590000000	0.178076	-0.0507805	0.0015635	2.48288	2.48288	0
31	2015	0	0	45.67	51.29	1	0.057812	0	55000000000	25000000000	26000000000	17000000000	0.018098	-1800000000	9300000000	8131	22.2767	55321.7	10.9209	130.62	0	8.36083	69.9035	-4.04715	-4.04715	0.136	1	0.493175	1.87039	0.79961	0.401154	-0.0328302	0.320767	-0.536186	-0.536186	1.26024	0.79961	0.04	1800000000	570000000	0.199794	-0.0392176	0.0015666	2.58152	2.58152	0
31	2016	0	0	45.67	51.46	1	0.522521	0	61000000000	24000000000	32000000000	17000000000	0.021761	6800000000	13000000000	8497	23.2795	61276.9	11.0232	133.23	0	8.27378	68.4555	-4.08537	-4.08537	0.136	1	0.335245	1.64571	0.815795	0.363865	0.111585	0.296839	-0.548801	-0.548801	1.07982	0.815795	0.04	1800000000	630000000	0.244011	0.123597	0.0013114	2.37002	2.37002	0
32	2008	1	1	42.23	48.61	1	0.040432	36.0496	1400000000	20000000	550000000	1100000	0.060201	-76000000	150000000	5575	15.274	1360.24	7.21542	110.98	0.693147	6.50155	42.2702	-3.58499	-3.58499	0.05924	1	-0.109023	1.68268	0.413141	0.013757	-0.0556851	0.0056836	-0.364434	-0.364434	1.18517	0.413141	0.17	230000000	200000000	0.0824336	-0.0412844	0.0215765	0.715797	0.715797	0
32	2009	1	0	42.23	52.98	1	0.063084	0	1400000000	20000000	640000000	761864	0.033613	200000000	340000000	5940	16.274	1438.27	7.27119	110.19	0.693147	6.59878	43.5439	-3.64187	-3.64187	0.05924	1	-0.267986	1.65402	0.448143	0.008813	0.142464	0.0039495	-0.379392	-0.379392	1.84523	0.448143	0.1	230000000	150000000	0.248435	0.150636	0.0171193	0.77734	0.77734	0
32	2010	0	0	42.02	49.95	1	0.040432	0	1500000000	0	690000000	0	0.032341	8800000	270000000	6305	17.274	1489.45	7.30616	113.82	0	6.41905	41.2042	-3.65002	-3.65002	0.05924	1	0.19906	1.63925	0.461773	0	0.0059287	0	-0.384935	-0.384935	1.99217	0.461773	0.08	230000000	130000000	0.189489	0.0061397	0.0129525	1.24805	1.24805	0
32	2011	1	1	42.02	50.54	1	0.067855	0	1600000000	220000000	700000000	0	0.028511	35000000	270000000	6670	18.274	1574.22	7.36151	119.96	0.693147	6.13664	37.6584	-3.63435	-3.63435	0.05924	0	0.151976	1.39345	0.447662	0.007634	0.0223584	0.0034175	-0.325146	-0.325146	1.29817	0.447662	0	230000000	120000000	0.182145	0.0236309	0	1.50939	1.50939	0
32	2012	0	0	42.02	50.55	1	0.060795	0	1700000000	21000000	640000000	0	0.105781	25000000	350000000	7036	19.2767	1692.01	7.43367	123.08	0	6.03971	36.4781	-3.65378	-3.65378	0.05924	1	-0.119137	1.80338	0.380335	0.00836	0.0150432	0.0031796	-0.380171	-0.380171	1.38493	0.380335	0.18	230000000	100000000	0.221698	0.0161688	0.0266263	0.229849	0.229849	0
32	2013	0	0	42.02	52.67	1	0.058693	0	1500000000	24000000	480000000	0	0.009998	-55000000	240000000	7401	20.2767	1501.41	7.31416	126.28	0	5.79202	33.5475	-3.63724	-3.63724	0.05924	1	0.071572	2.03954	0.32395	0.011193	-0.0363642	0.003626	-0.3769	-0.3769	1.66853	0.32395	0.03	230000000	66000000	0.142402	-0.0322679	0.0041288	1.17161	1.17161	0
32	2014	0	0	42.02	52.38	1	0.058727	0	2800000000	170000000	1300000000	0	0.034649	78000000	360000000	7766	21.2767	2766.92	7.92549	128.81	0	6.15285	37.8576	-3.75784	-3.75784	0.05924	1	0.889225	1.69125	0.460739	0.01251	0.0282061	0.0057638	-0.438248	-0.438248	1.38646	0.460739	0.05	230000000	120000000	0.242269	0.0519804	0.0077549	1.16267	1.16267	0
32	2015	0	1	49.18	66.65	1	0.091439	0	2100000000	94000000	590000000	0	0.023268	330000000	520000000	8131	22.2767	2125.74	7.66187	130.62	0	5.86577	34.4073	-3.73463	-3.73463	0.041101	1	-0.358459	2.58095	0.290364	0.046202	0.15752	0.0134154	-0.396437	-0.396437	3.33473	0.290364	0.02	350000000	89000000	0.188624	0.121018	0.0025435	1.38575	1.38575	0
32	2016	0	0	49.18	66.08	1	0.661157	0	2000000000	30000000	380000000	0	0.0234	79000000	390000000	8497	23.2795	1955.41	7.57836	133.23	0	5.68818	32.3554	-3.73208	-3.73208	0.041101	1	0.008754	3.60371	0.20752	0.052863	0.0401932	0.0109701	-0.394989	-0.394989	2.61054	0.20752	0.02	420000000	100000000	0.182983	0.0369728	0.0039728	0.956117	0.956117	0
32	2017	0	0	49.18	67.26	1	0.650905	0	1900000000	31000000	340000000	0	0.00678	130000000	330000000	8862	24.2795	1927.34	7.5639	135.35	0	5.5884	31.2302	-3.74693	-3.74693	0.041101	1	-0.133971	4.14845	0.186046	0.053958	0.0694182	0.0100387	-0.392036	-0.392036	1.9199	0.186046	0.02	420000000	84000000	0.168999	0.0684215	0.0043188	0.666515	0.666515	0
32	2018	0	0	49.04	67.88	1	0.65978	0	2200000000	34000000	620000000	0	0.051905	210000000	400000000	9227	25.2795	2153.38	7.67479	138.2	0	5.5534	30.8402	-3.7779	-3.7779	0.041101	1	-0.069952	2.61789	0.295935	0.030817	0.0957075	0.0091198	-0.401568	-0.401568	1.43484	0.295935	0.08	410000000	77000000	0.209989	0.106932	0.0171519	0.276481	0.276481	0
34	2010	0	0	21.88	47.74	0	0.172398	12.3371	190000000	0	120000000	732199	2.63724	40000000	65000000	6222	17.0466	188.888	5.24115	113.82	0	4.60477	21.2039	-3.16381	-3.16381	0.088757	0	0.185043	1.23216	0.650283	0.027536	0.213594	0.0179062	-0.247095	-0.247095	9.71055	0.650283	0	360000000	36000000	0.42818	0.267554	0	3.95818	3.03776	0
34	2011	0	0	21.88	46.43	0	0.224342	5.00084	210000000	0	120000000	663831	0.079965	8900000	51000000	6587	18.0466	207.619	5.33571	119.96	0	4.4479	19.7839	-3.14926	-3.14926	0.088757	0	0.078387	1.2419	0.589127	0.021206	0.0430001	0.012493	-0.232112	-0.232112	7.01394	0.589127	0	360000000	37000000	0.270514	0.0472644	0	3.43113	3.03776	0
34	2012	0	0	21.88	43.65	0	0.204137	5.00084	190000000	11000000	94000000	8900000	0.020743	-8000000	31000000	6953	19.0493	193.552	5.26555	123.08	0	4.27815	18.3026	-3.12796	-3.12796	0.088757	0	0.054421	1.17253	0.538522	0.101112	-0.0412026	0.054451	-0.219643	-0.219643	7.73003	0.538522	0	360000000	72000000	0.147526	-0.038411	0	3.72251	3.03776	0
34	2013	0	0	21.88	44.19	0	0.211317	5.00084	380000000	8600000	270000000	5600000	0.044332	7300000	59000000	7318	20.0493	378.211	5.93545	126.28	0	4.70023	22.0922	-3.31608	-3.31608	0.088757	0	0.165694	1.02673	0.719504	0.024343	0.0191809	0.0175149	-0.259284	-0.259284	4.51891	0.719504	0	360000000	55000000	0.30303	0.0374804	0	3.10134	3.03776	0
34	2014	0	0	21.88	42.55	0	0.193863	5.00084	460000000	5300000	290000000	2300000	0.13315	-28000000	29000000	7683	21.0493	461.668	6.13485	128.81	0	4.76271	22.6834	-3.3767	-3.3767	0.088757	0	-0.045029	0.886393	0.641221	0.007683	-0.0609814	0.0049265	-0.253651	-0.253651	5.69751	0.641221	0	360000000	59000000	0.0772145	-0.0744376	0	3.59824	3.03776	0
34	2015	0	0	21.88	41.15	0	0.22025	5.00084	450000000	2000000	260000000	145610	0.047685	-14000000	110000000	8048	22.0493	448.008	6.10481	130.62	0	4.67372	21.8437	-3.38723	-3.38723	0.088757	0	-0.10017	1.31811	0.582597	0.000558	-0.0301386	0.0003251	-0.253303	-0.253303	21.8187	0.582597	0	360000000	56000000	0.247681	-0.0292469	0	7.70707	3.03776	0
34	2016	0	0	23.66	64.81	0	0.344854	0	17000000000	6200000000	13000000000	1500000000	0.023641	350000000	1100000000	8414	23.0521	17037.2	9.74315	133.23	0	7.31303	53.4804	-4.01213	-4.01213	0.041101	0	87.4837	1.22303	0.844418	0.112939	0.0203016	0.0953677	-3.48628	-0.63436	1.38382	0.844418	0	650000000	210000000	2.39486	0.772044	0	-0.880574	-0.880574	0
35	2014	0	0	21.29	65.64	0	0.597775	0	3300000000	1200000000	930000000	680000000	0.053484	73000000	300000000	7662	20.9918	3272.29	8.09324	128.81	0	6.28309	39.4772	-3.77279	-3.77279	0.412839	0	12.4619	0.932885	0.504266	0.438599	0.0224458	0.221171	-0.747559	-0.63436	1.57862	0.504266	0	620000000	720000000	28.4142	7.03404	0	-42.3831	-3.91674	0
35	2015	2	6	21.29	62.37	0	0.537074	0	4400000000	1700000000	980000000	1400000000	0.051874	160000000	200000000	8027	21.9918	4399.02	8.38914	130.62	1.09861	6.42255	41.2492	-3.83938	-3.83938	0.412839	0	0.498273	0.695914	0.579366	0.615093	0.0358367	0.356364	-0.34023	-0.34023	2.13405	0.579366	0	620000000	720000000	0.0611535	0.0481763	0	2.29388	2.29388	0
35	2016	0	0	32.29	58.73	0	0.547751	0	6000000000	2200000000	2200000000	1600000000	0.035296	230000000	190000000	8393	22.9945	5998.49	8.69926	133.23	0	6.52951	42.6345	-3.89875	-3.89875	0.412839	0	0.18791	0.36646	0.65617	0.45293	0.0375886	0.297199	-0.344414	-0.344414	1.7705	0.65617	0	1200000000	1000000000	0.0441434	0.0512558	0	2.45136	2.45136	0
36	2010	0	0	31.32	34.65	0	0.030435	0	4200000000	310000000	1500000000	280000000	0.072766	1100000000	1700000000	6180	16.9315	4175.16	8.33691	113.82	0	7.32464	53.6504	-3.76856	-3.76856	0.136	0	-0.418966	2.27371	0.47908	0.234684	0.251534	0.112432	-0.358817	-0.358817	1.53698	0.47908	0	1100000000	19000000	0.542942	0.336815	0	0.887338	0.887338	0
36	2011	0	0	31.32	33.54	0	0.006158	0	3900000000	290000000	1000000000	330000000	0.025419	-430000000	1100000000	6545	17.9315	3862.28	8.25901	119.96	0	6.88481	47.4006	-3.75314	-3.75314	0.136	0	-0.545693	2.84246	0.40477	0.330831	-0.112552	0.13391	-0.317371	-0.317371	1.12352	0.40477	0	1100000000	130000000	0.258257	-0.104117	0	1.35325	1.35325	0
36	2012	0	0	31.32	33.19	0	0.002396	0	4300000000	650000000	1100000000	590000000	0.020232	-170000000	1200000000	6911	18.9342	4267.24	8.35872	123.08	0	6.79129	46.1217	-3.77932	-3.77932	0.136	0	-0.313006	3.20559	0.430298	0.423802	-0.0390971	0.182361	-0.335569	-0.335569	1.34948	0.430298	0	1100000000	100000000	0.319402	-0.0431965	0	1.35588	1.35588	0
36	2013	0	0	31.32	33.13	0	0.001908	0	4200000000	690000000	1300000000	230000000	0.027381	-270000000	1200000000	7276	19.9342	4195.89	8.34186	126.28	0	6.60584	43.6372	-3.78948	-3.78948	0.136	0	-0.446719	2.55916	0.395484	0.223852	-0.0633363	0.0885299	-0.329912	-0.329912	1.1669	0.395484	0	1100000000	110000000	0.29043	-0.0622772	0	1.25215	1.25215	0
36	2014	0	0	31.32	33.37	0	0.000427	0	4600000000	1300000000	870000000	1100000000	0.006596	-1800000000	220000000	7641	20.9342	4568.93	8.42703	128.81	0	6.54222	42.8006	-3.81856	-3.81856	0.136	0	0.065736	4.06082	0.454282	0.57917	-0.392711	0.263107	-0.317956	-0.317956	1.57105	0.454282	0	1100000000	290000000	0.0527148	-0.427625	0	2.22976	2.22976	0
36	2015	0	0	31.24	35.92	0	0.050136	0	6500000000	2200000000	1700000000	2000000000	0.01465	110000000	1200000000	8006	21.9342	6463.74	8.77396	130.62	0	6.71717	45.1203	-3.88775	-3.88775	0.136	0	0.992641	3.1954	0.584915	0.558945	0.0168568	0.326935	-0.401593	-0.401593	2.15061	0.584915	0	1100000000	280000000	0.260369	0.0238477	0	2.07839	2.07839	0
36	2016	0	0	31.21	36.59	0	0.36111	0	9700000000	1200000000	5200000000	390000000	0.139128	2100000000	2800000000	8372	22.937	9725.48	9.1825	133.23	0	6.89222	47.5027	-3.95443	-3.95443	0.136	1	4.30953	1.46269	0.586168	0.089822	0.216217	0.0526508	-0.621562	-0.621562	1.56665	0.586168	0.3	1100000000	960000000	0.438907	0.325324	0.0529842	-0.705677	-0.705677	0
36	2017	0	0	31.21	38.26	0	0.350168	0	8700000000	600000000	2900000000	640000000	0.157407	-250000000	1300000000	8737	23.937	8718.66	9.07322	135.35	0	6.70352	44.9372	-3.96568	-3.96568	0.136	1	0.828829	2.26883	0.417036	0.208699	-0.0287247	0.087035	-0.471917	-0.471917	1.59743	0.417036	0.5	1100000000	930000000	0.136611	-0.025751	0.0586854	-0.703019	-0.703019	0
36	2018	0	0	33.21	41.68	0	0.389071	0	11000000000	1500000000	4200000000	1200000000	0.09466	2800000000	4600000000	9102	24.937	10893	9.29588	138.2	0	6.7264	45.2444	-4.00932	-4.00932	0.136	1	-0.160427	2.04409	0.500599	0.222877	0.257783	0.111572	-0.472647	-0.472647	1.07758	0.500599	0.6	1100000000	840000000	0.527328	0.322073	0.0785548	-2.23236	-2.23236	0
37	2008	0	0	21.68	72.44	1	0	17.4816	5000000000	2800000000	2800000000	280000000	0.002975	330000000	370000000	5370	14.7123	4985.94	8.51438	110.98	0	7.67199	58.8595	-3.71179	-3.71179	0.249585	0	-0.128054	0.775778	0.611732	0.092326	0.0664871	0.0564788	-0.349557	-0.349557	0.922829	0.611732	0	600000000	2500000000	0.0670547	0.0596985	0	2.03339	2.03339	0
37	2009	0	0	18.61	63.21	1	0	0	4900000000	2800000000	2700000000	160000000	0.02436	350000000	360000000	5735	15.7123	4926.6	8.5024	110.19	0	7.71613	59.5386	-3.75512	-3.75512	0.249585	0	-0.408269	0.767418	0.582695	0.055683	0.0707088	0.0324462	-0.340112	-0.340112	1.28021	0.582695	0	600000000	2300000000	0.0714734	0.0698672	0	2.02739	2.02739	0
37	2017	0	0	15.28	45.07	1	0.423388	0	2900000000	570000000	760000000	26000000	0.000131	200000000	410000000	8657	23.7178	2883.8	7.96687	135.35	0	5.88612	34.6464	-3.79699	-3.79699	0.249585	0	0.299651	1.62952	0.298029	0.110159	0.0682431	0.0328306	-0.341093	-0.341093	1.41933	0.298029	0	600000000	1400000000	0.0943266	0.0450993	0	1.16795	1.16795	0
37	2018	0	0	15.28	44.69	1	0.423091	0	3300000000	1000000000	1100000000	26000000	0.003765	240000000	910000000	9022	24.7178	3307.15	8.10384	138.2	0	5.86385	34.3847	-3.83183	-3.83183	0.249585	0	-0.078616	1.45956	0.384122	0.100979	0.0715309	0.0387883	-0.334055	-0.334055	1.06135	0.384122	0	600000000	1400000000	0.317274	0.0820316	0	1.00671	1.00671	0
38	2016	0	0	21.42	79.98	0	0.20391	0	6400000000	180000000	1100000000	110000000	0.037612	360000000	2100000000	8368	22.926	6393.62	8.76306	133.23	0	6.57739	43.2621	-3.90431	-3.90431	0.239117	1	2.36965	3.13526	0.200153	0.118809	0.0556676	0.02378	-0.510689	-0.510689	1.18116	0.200153	0.1	330000000	150000000	2.87746	0.477885	0.0438703	-5.02723	-3.91674	0
38	2017	0	0	21.42	79	0	0.194251	0	5800000000	110000000	350000000	0	0.06209	-74000000	1900000000	8733	23.926	5771.93	8.66076	135.35	0	6.39879	40.9445	-3.91234	-3.91234	0.239117	1	0.46752	9.29284	0.06498	0.065279	-0.0128056	0.0042418	-0.433792	-0.433792	1.1427	0.06498	0.4	520000000	110000000	0.297311	-0.0115605	0.0327062	-1.1396	-1.1396	0
38	2018	0	0	21.42	76.73	0	0.195965	0	3000000000	22000000	400000000	0	-0.775516	-650000000	1400000000	9098	24.926	3033.79	8.01757	138.2	0	5.80142	33.6565	-3.82546	-3.82546	0.239117	0	0.715785	6.57818	0.133376	0.011261	-0.214216	0.0015019	-0.33391	-0.33391	1.45824	0.133376	0	520000000	58000000	0.240257	-0.112594	0	0.628231	0.628231	0
39	2008	1	0	21.8	52.41	1	0.409269	0	35000000000	9000000000	12000000000	6600000000	0.048765	3400000000	2800000000	5936	16.263	34557.9	10.4504	110.98	0.693147	9.41646	88.6698	-3.77765	-3.77765	-0.080472	1	-0.0294	1.59126	0.567842	0.397349	0.0974174	0.225632	-0.533123	-0.533123	0.939337	0.567842	0.15	2700000000	7200000000	0.0698698	0.0833468	0.0098871	1.48366	1.48366	0
39	2009	1	0	24.82	54.4	1	0.470638	0	37000000000	10000000000	15000000000	5600000000	0.028928	970000000	4400000000	6301	17.263	37358.4	10.5283	110.19	0.693147	9.55469	91.2921	-3.80677	-3.80677	-0.080472	1	-0.567364	1.39881	0.576357	0.318191	0.0259563	0.183392	-0.512107	-0.512107	1.33728	0.576357	0.12	2700000000	7700000000	0.127222	0.0280598	0.009245	1.62827	1.62827	0
39	2010	1	3	25	54.37	1	0.599826	0	54000000000	15000000000	30000000000	4000000000	0.052666	1500000000	3800000000	6666	18.263	54130.7	10.8992	113.82	0.693147	9.57578	91.6956	-3.84496	-3.84496	-0.080472	1	1.5283	1.12746	0.645179	0.141811	0.0273948	0.0914935	-0.603833	-0.603833	1.57297	0.645179	0.35	2700000000	10000000000	0.101648	0.0396939	0.0249432	1.31496	1.31496	0
39	2011	6	9	25.54	54.64	1	0.443305	0	64000000000	21000000000	31000000000	11000000000	0.05685	2300000000	6600000000	7031	19.263	64361.7	11.0723	119.96	1.94591	9.22997	85.1924	-3.90974	-3.90974	-0.080472	1	0.238693	1.33204	0.664184	0.284763	0.0350276	0.189135	-0.564958	-0.564958	1.07048	0.664184	0.46	2700000000	11000000000	0.121248	0.0416481	0.0226249	1.29595	1.29595	0
39	2012	3	10	53.73	73.12	1	0.495915	0	63000000000	21000000000	25000000000	14000000000	0.030645	2200000000	4400000000	7397	20.2658	62992.4	11.0508	123.08	1.38629	8.97852	80.6139	-3.96141	-3.96141	-0.080472	1	-0.152686	1.54194	0.648892	0.391593	0.0356062	0.254102	-0.549002	-0.549002	1.06301	0.648892	0.23	2700000000	12000000000	0.068325	0.0348487	0.0095142	1.83838	1.83838	0
39	2013	6	11	53.73	74.31	1	0.550548	0	73000000000	24000000000	32000000000	14000000000	0.036285	2700000000	4200000000	7762	21.2658	72606	11.1928	126.28	1.94591	8.86348	78.5613	-4.00488	-4.00488	-0.080472	1	0.065159	1.2939	0.662616	0.338617	0.0378747	0.224373	-0.563707	-0.563707	1.09597	0.662616	0.27	2700000000	14000000000	0.066381	0.0436549	0.0114116	1.80982	1.80982	0
39	2014	8	3	53.52	72.29	1	0.481346	0	88000000000	31000000000	43000000000	16000000000	0.034564	6400000000	2900000000	8127	22.2658	87776.2	11.3826	128.81	2.19722	8.83669	78.0872	-4.04553	-4.04553	-0.080472	1	0.21074	1.0609	0.689185	0.296145	0.0733055	0.204099	-0.580801	-0.580801	1.16523	0.689185	0.31	2700000000	19000000000	0.0404271	0.0886219	0.0114111	1.90192	1.90192	0
39	2015	6	11	48.03	77.6	1	0.56203	0	110000000000	46000000000	45000000000	24000000000	0.02128	-3600000000	3300000000	8492	23.2658	106763	11.5784	130.62	1.94591	8.86416	78.5733	-4.08486	-4.08486	-0.080472	1	-0.162479	0.966358	0.667536	0.367941	-0.0338153	0.245614	-0.565734	-0.565734	1.1072	0.667536	0.22	3000000000	22000000000	0.0371299	-0.0411299	0.0074635	2.10729	2.10729	0
39	2016	5	9	55.44	78.24	1	0.521198	0	120000000000	54000000000	45000000000	36000000000	0.005898	2300000000	6300000000	8858	24.2685	124615	11.733	133.23	1.79176	8.80656	77.5556	-4.12629	-4.12629	-0.080472	1	-0.129063	1.17511	0.685954	0.46886	0.0187908	0.321616	-0.576898	-0.576898	1.01499	0.685954	0.06	3000000000	22000000000	0.0593714	0.0219329	0.0016739	2.2745	2.2745	0
39	2017	10	9	58.02	78.33	1	0.532879	0	130000000000	52000000000	50000000000	32000000000	0.024183	4300000000	5400000000	9223	25.2685	130604	11.7799	135.35	2.3979	8.70331	75.7475	-4.16793	-4.16793	-0.080472	1	0.492809	1.17518	0.668943	0.425334	0.0327354	0.284524	-0.602777	-0.602777	1.08098	0.668943	0.27	3000000000	23000000000	0.0436774	0.0343087	0.0064629	2.05948	2.05948	0
39	2018	16	11	58	77.97	1	0.509379	0	160000000000	62000000000	72000000000	28000000000	0.025606	140000000	11000000000	9588	26.2685	158884	11.9759	138.2	2.83321	8.66565	75.0935	-4.2083	-4.19746	-0.080472	1	0.225396	1.13043	0.670181	0.31957	0.0008858	0.21417	-0.600621	-0.600621	0.944346	0.670181	0.55	3000000000	23000000000	0.0806465	0.0010775	0.0125704	1.76895	1.76895	0
40	2010	0	0	19.8	37.56	1	0.157846	0.456778	2300000000	300000000	1100000000	280000000	0.04046	540000000	700000000	6043	16.5562	2283.42	7.73343	113.82	0	6.79444	46.1644	-3.68468	-3.68468	0.136	0	0.115532	1.28103	0.613091	0.209047	0.235287	0.128165	-0.349162	-0.349162	1.60691	0.613091	0	470000000	100000000	0.246643	0.189724	0	1.86481	1.86481	0
40	2011	0	0	19.8	37.99	0	0.166952	0.456778	1900000000	93000000	880000000	0	0.0744	-420000000	360000000	6408	17.5562	1888.14	7.54335	119.96	0	6.28822	39.5417	-3.63637	-3.63637	0.136	1	0.051669	1.49301	0.477982	0.023824	-0.225038	0.0113874	-0.361126	-0.361126	1.33211	0.477982	0.03	470000000	75000000	0.157964	-0.186082	0.0061696	1.61322	1.61322	0
40	2012	0	0	19.8	38.03	0	0.162796	0.456778	2900000000	430000000	1500000000	220000000	0.067669	-320000000	170000000	6774	18.5589	2868.35	7.96149	123.08	0	6.46855	41.8421	-3.71047	-3.71047	0.136	1	0.05324	1.62833	0.593918	0.14086	-0.1111	0.0836593	-0.38843	-0.38843	1.42068	0.593918	0.04	470000000	90000000	0.0906378	-0.168776	0.0099483	1.92464	1.92464	0
40	2013	0	0	19.8	41.82	0	0.187063	0.456778	4000000000	1100000000	1800000000	870000000	0.025972	-470000000	300000000	7139	19.5589	3960.58	8.28414	126.28	0	6.56014	43.0354	-3.76666	-3.76666	0.136	1	-0.053173	1.97732	0.683762	0.327118	-0.119087	0.223671	-0.395235	-0.395235	1.17623	0.683762	0.02	470000000	73000000	0.103111	-0.164434	0.0032743	2.37947	2.37947	0
40	2014	0	0	19.8	45.58	0	0.219412	0.456778	4300000000	1300000000	2700000000	300000000	0.012453	-68000000	440000000	7504	20.5589	4269.81	8.35933	128.81	0	6.48966	42.1156	-3.79426	-3.79426	0.136	1	0.271648	1.47139	0.702902	0.103565	-0.0159551	0.072796	-0.422465	-0.422465	1.4208	0.702902	0.02	470000000	71000000	0.110737	-0.0172009	0.0023713	2.38676	2.38676	0
40	2015	0	0	29.88	40.38	0	0.360391	0.456778	6800000000	3100000000	3300000000	2100000000	0.009166	190000000	2600000000	7869	21.5589	6768.91	8.8201	130.62	0	6.75249	45.596	-3.87831	-3.87831	0.136	1	0.607018	1.92919	0.804167	0.394475	0.0282192	0.317224	-0.453364	-0.453364	1.83098	0.804167	0.01	470000000	67000000	0.598879	0.0447357	0.0010998	2.1668	2.1668	0
40	2016	0	0	30.98	75.38	0	0.784958	0.23951	17000000000	3900000000	3700000000	2600000000	0.010142	-280000000	8400000000	8235	22.5616	17288	9.75777	133.23	0	7.324	53.641	-3.99369	-3.99369	0.136	1	1.26538	3.58383	0.365806	0.420697	-0.0163905	0.153893	-0.517034	-0.517034	1.10993	0.365806	0.014	1300000000	200000000	1.24515	-0.0418616	0.0027656	-0.24193	-0.24193	0
40	2017	0	0	30.98	73.89	0	0.739919	0.055606	29000000000	8500000000	11000000000	6400000000	0.018681	150000000	10000000000	8600	23.5616	28903.5	10.2717	135.35	0	7.58901	57.593	-4.05906	-4.05906	-0.278989	1	1.15477	1.94758	0.600067	0.389512	0.0052848	0.233733	-0.578402	-0.578402	1.19119	0.600067	0.041	1300000000	2700000000	0.576478	0.0088355	0.0031712	1.32895	1.32895	0
40	2018	1	2	38.99	65.23	0	0.65319	0.050007	34000000000	9200000000	13000000000	6100000000	0.032723	-3800000000	7400000000	8965	24.5616	34423	10.4465	138.2	0.693147	7.55896	57.1379	-4.09649	-4.09649	0.249585	1	0.06706	1.59207	0.576703	0.323941	-0.111357	0.186818	-0.484478	-0.484478	0.920839	0.576703	0.075	1500000000	5600000000	0.257448	-0.132623	0.0038582	1.71332	1.71332	0
42	2008	0	0	29.75	69.31	1	0.407723	19.7496	5500000000	2300000000	2300000000	1500000000	0.001223	-320000000	360000000	5223	14.3096	5548.81	8.62134	110.98	0	7.76837	60.3476	-3.70273	-3.70273	0.136	1	0.052096	1.6726	0.686198	0.386284	-0.0574442	0.265067	-0.418496	-0.418496	0.955843	0.686198	0.02	240000000	170000000	0.0677488	-0.0593034	0.0008911	2.35973	2.35973	0
42	2009	0	0	29.75	68.31	1	0.405746	0	6500000000	2100000000	2500000000	1900000000	0.041254	950000000	1400000000	5588	15.3096	6480.72	8.77659	110.19	0	7.96496	63.4405	-3.75461	-3.75461	0.136	1	0.791309	1.89566	0.680323	0.433533	0.146151	0.294942	-0.4691	-0.4691	1.50512	0.680323	0.15	240000000	140000000	0.245836	0.170697	0.0064734	1.81233	1.81233	0
42	2010	0	0	29.75	69.19	1	0.583015	0	6800000000	2100000000	2900000000	1500000000	0.053318	-180000000	1300000000	5953	16.3096	6789.91	8.82319	113.82	0	7.75188	60.0917	-3.78158	-3.78158	0.136	1	-0.290771	1.97797	0.648746	0.350179	-0.027151	0.227177	-0.41893	-0.41893	1.26053	0.648746	0.6	240000000	110000000	0.202223	-0.0284463	0.02217	1.28293	1.28293	0
42	2011	0	0	29.75	75.4	1	0.612488	0	7100000000	2100000000	2900000000	1700000000	0.044643	-120000000	930000000	6318	17.3096	7147.63	8.87454	119.96	0	7.39791	54.7291	-3.79129	-3.79129	0.136	1	0.32436	2.13643	0.646232	0.379167	-0.0165666	0.24503	-0.443307	-0.443307	1.10686	0.646232	0.4	240000000	97000000	0.136498	-0.0174394	0.014107	1.62438	1.62438	0
42	2012	0	0	29.75	79.12	1	0.665721	0	7500000000	2300000000	2800000000	1800000000	0.054795	360000000	1000000000	6684	18.3123	7516.71	8.92488	123.08	0	7.25129	52.5812	-3.8157	-3.8157	0.136	1	0.407689	2.29805	0.613915	0.394371	0.0483403	0.24211	-0.454407	-0.454407	1.25418	0.613915	0.52	240000000	71000000	0.142998	0.0508365	0.0174213	1.35719	1.35719	0
42	2013	0	0	28.49	77.32	0	0.315272	0	8000000000	2400000000	3400000000	1600000000	0.050699	170000000	1400000000	7049	19.3123	7998.17	8.98697	126.28	0	7.1167	50.6474	-3.83966	-3.83966	0.136	1	-0.179849	2.09894	0.616542	0.31839	0.020724	0.196301	-0.435024	-0.435024	1.38289	0.616542	0.3	240000000	85000000	0.182968	0.0220515	0.0095572	1.68774	1.68774	0
42	2014	0	0	28.83	70.01	0	0.305674	0	16000000000	5000000000	8900000000	4000000000	0.01887	-1600000000	1100000000	7414	20.3123	16196.3	9.69254	128.81	0	7.52468	56.6208	-3.92349	-3.92349	0.136	1	0.370459	1.68804	0.796201	0.3064	-0.100339	0.243956	-0.473312	-0.473312	1.24944	0.796201	0.15	480000000	82000000	0.142109	-0.203187	0.0089819	2.51599	2.51599	0
42	2015	0	0	47.35	68.3	0	0.218463	0	25000000000	8400000000	12000000000	7100000000	0.01624	-850000000	2300000000	7779	21.3123	24621.4	10.1114	130.62	0	7.74106	59.924	-3.98092	-3.98092	0.136	1	0.664409	1.71981	0.771898	0.37537	-0.034394	0.289747	-0.507068	-0.507068	1.2424	0.771898	0.200072	670000000	1500000000	0.139626	-0.0522852	0.0082155	2.31994	2.31994	0
42	2018	0	0	49.37	76.1	0	0.762902	0	46000000000	11000000000	28000000000	8500000000	0.009011	3000000000	4800000000	8875	24.3151	46050.7	10.7375	138.2	0	7.76954	60.3657	-4.10303	-4.10303	0.136	1	-0.082286	1.44342	0.833525	0.270769	0.06518	0.225693	-0.51889	-0.51889	0.995526	0.833525	0.1	660000000	1300000000	0.109572	0.0688123	0.0015241	2.62513	2.62513	0
45	2008	0	0	60.67	62.8	1	0.760243	55.6721	570000000	46000000	140000000	2000000	0.078143	31000000	84000000	5261	14.4137	565.791	6.33823	110.98	0	5.71114	32.6171	-3.38312	-3.38312	0.08992	1	-0.255721	1.02999	0.262577	0.052346	0.0548104	0.0137449	-0.327459	-0.327459	1.34635	0.262577	0.05	250000000	84000000	0.123462	0.0455674	0.0180091	0.288253	0.288253	0
45	2009	0	0	59.14	62.72	1	0.778222	0	800000000	130000000	250000000	25000000	0.047368	47000000	100000000	5626	15.4137	802.563	6.68781	110.19	0	6.06934	36.8369	-3.50567	-3.50567	0.08992	0	0.340296	0.964502	0.385411	0.204482	0.0589856	0.0788096	-0.300715	-0.300715	4.07943	0.385411	0	250000000	220000000	0.179113	0.0836698	0	2.04491	2.04491	0
45	2010	0	0	54.27	73.16	1	0.801187	16.6958	1700000000	120000000	140000000	97000000	0.024591	57000000	420000000	5991	16.4137	1655.42	7.41181	113.82	0	6.51187	42.4045	-3.6324	-3.6324	0.08992	0	0.306774	6.83993	0.186933	0.538764	0.0343681	0.100713	-0.328697	-0.328697	2.54866	0.186933	0	340000000	170000000	0.520441	0.0708901	0	0.552641	0.552641	0
45	2011	0	0	54.26	63.83	1	0.671695	15.9762	1800000000	200000000	180000000	200000000	0.027052	28000000	460000000	6356	17.4137	1808.23	7.5001	119.96	0	6.25217	39.0896	-3.62354	-3.62354	0.088757	0	0.117736	3.46831	0.242557	0.578218	0.0153471	0.140251	-0.323523	-0.323523	1.67396	0.242557	0	340000000	500000000	0.280181	0.0167637	0	0.849881	0.849881	0
48	2012	0	0	24.1	39.21	0	0.332587	0	1200000000	160000000	690000000	16000000	0.024975	-25000000	320000000	6680	18.3014	1211.73	7.09981	123.08	0	5.76845	33.275	-3.55258	-3.55258	0.105252	0	0.09292	0.931321	0.592418	0.035224	-0.0207717	0.0208673	-0.30258	-0.30258	2.71981	0.592418	0	390000000	320000000	0.250587	-0.0199581	0	2.31978	2.31978	0
48	2015	0	0	28.54	58.13	0	0.041006	0	1900000000	98000000	1100000000	5000000	0.108088	310000000	880000000	7775	21.3014	1940.8	7.57086	130.62	0	5.79609	33.5947	-3.6792	-3.6792	0.105252	0	0.073496	1.09501	0.58659	0.052853	0.159754	0.031003	-0.338841	-0.338841	7.75998	0.58659	0	390000000	340000000	0.442648	0.156359	0	3.29863	3.03776	0
49	2011	0	0	48.65	54.77	1	0.048573	0	1400000000	130000000	970000000	0	0.110642	-9400000	90000000	6160	16.8767	1419.29	7.25791	119.96	0	6.05027	36.6058	-3.56007	-3.56007	0.238099	1	0.706906	1.27773	0.698867	0.020896	-0.0065965	0.0146035	-0.380897	-0.380897	2.70457	0.698867	0.25	140000000	130000000	0.105489	-0.0110104	0.0402286	1.24773	1.24773	0
49	2012	0	0	47.31	63.92	1	0.236093	0	1900000000	210000000	1400000000	962493	0.091728	340000000	180000000	6526	17.8794	1861.27	7.52901	123.08	0	6.11717	37.4198	-3.61448	-3.61448	0.238099	1	0.422429	1.20846	0.750595	0.008952	0.18382	0.0067193	-0.400362	-0.400362	2.99792	0.750595	0.4	140000000	110000000	0.128958	0.241063	0.0385628	1.27526	1.27526	0
49	2013	0	0	45.68	63.28	1	0.351273	0	3400000000	610000000	2600000000	560435	0.081587	55000000	220000000	6891	18.8794	3371.09	8.12299	126.28	0	6.43253	41.3774	-3.71672	-3.71672	0.238099	1	0.377834	1.21585	0.806481	0.041437	0.0163429	0.0334182	-0.409135	-0.409135	3.65583	0.806481	0.2	140000000	120000000	0.116488	0.0296001	0.0147028	2.80448	2.80448	0
49	2014	0	0	45.23	48.97	1	0.028517	0	4700000000	1700000000	3700000000	0	0.066918	150000000	250000000	7256	19.8794	4675.6	8.45011	128.81	0	6.56014	43.0354	-3.77948	-3.77948	0.238099	1	0.451357	1.19666	0.803558	0.019274	0.0318248	0.0154878	-0.427887	-0.427887	2.12573	0.803558	0.2	210000000	160000000	0.0728512	0.04414	0.0121767	2.50455	2.50455	0
49	2015	0	0	45.23	56.48	1	0.185648	0	3400000000	290000000	2200000000	0	0.090548	640000000	410000000	7621	20.8794	3402.57	8.13229	130.62	0	6.22591	38.762	-3.75691	-3.75691	0.238099	1	0.319987	1.38322	0.647971	0.010591	0.188048	0.0068627	-0.423702	-0.423702	4.07295	0.647971	0.15	210000000	180000000	0.0876876	0.136848	0.0065845	2.67498	2.67498	0
49	2016	0	0	45.23	56.78	1	0.704232	0	5100000000	460000000	3600000000	0	0.067956	86000000	350000000	7987	21.8822	5145.79	8.54594	133.23	0	6.41442	41.1448	-3.83349	-3.83349	0.238099	1	0.034411	1.24717	0.708479	0.000453	0.0166277	0.0003209	-0.416446	-0.416446	2.38567	0.708479	0.25	210000000	230000000	0.103759	0.0251465	0.01508	2.14375	2.14375	0
49	2017	0	0	45.23	54.76	1	0.683666	0	7600000000	1100000000	5800000000	339126	0.047745	-420000000	240000000	8352	22.8822	7619.07	8.93841	135.35	0	6.60392	43.6118	-3.90707	-3.90707	0.238099	1	0.431154	1.11453	0.761753	5.8e-05	-0.0548167	4.42e-05	-0.441105	-0.441105	1.82824	0.761753	0.25	210000000	660000000	0.0460225	-0.0811639	0.0099714	2.53678	2.53678	0
49	2018	0	0	45.23	54.87	1	0.614008	0	8800000000	1400000000	6300000000	240000000	0.05958	120000000	270000000	8717	23.8822	8822.02	9.08501	138.2	0	6.57381	43.215	-3.94194	-3.94194	0.238099	1	0.381489	1.21148	0.743297	0.037272	0.0138481	0.0277042	-0.451485	-0.451485	1.41053	0.743297	0.25	210000000	690000000	0.0354696	0.0160346	0.0067345	2.40456	2.40456	0
50	2008	0	1	45.62	66.82	1	0.056688	46.659	5000000000	2200000000	900000000	2100000000	-0.014147	220000000	250000000	5057	13.8548	5023.23	8.52183	110.98	0	7.67871	58.9625	-3.67801	-3.67801	0.05924	0	-0.201695	1.12025	0.602524	0.701441	0.0444926	0.422635	-0.357032	-0.357032	0.975189	0.602524	0	570000000	3700000000	0.0526881	0.0477818	0	2.05014	2.05014	0
50	2011	1	0	45.62	60.39	1	0.067391	0	8100000000	3500000000	2200000000	2700000000	0.031971	530000000	600000000	6152	16.8548	8052.16	8.9937	119.96	0.693147	7.49725	56.2087	-3.78269	-3.78269	0.05924	0	0.336041	1.08557	0.6375	0.573779	0.0661881	0.365784	-0.399783	-0.399783	1.08107	0.6375	0	570000000	4600000000	0.0754179	0.0668577	0	2.14089	2.14089	0
50	2012	1	0	45.62	61.46	1	0.085997	0	7800000000	3100000000	2500000000	2000000000	0.017629	820000000	460000000	6518	17.8575	7803.19	8.96229	123.08	0.693147	7.28168	53.0228	-3.80092	-3.80092	0.05924	1	-0.06098	0.863854	0.608351	0.465643	0.104694	0.283274	-0.451742	-0.451742	1.19044	0.608351	0.06	570000000	4400000000	0.0570822	0.101457	0.0042789	1.90133	1.90133	0
50	2013	9	4	45.62	57.18	1	0.035912	0	8000000000	2600000000	2900000000	1600000000	0.035796	1400000000	960000000	6883	18.8575	7976.76	8.98429	126.28	2.30259	7.11458	50.6172	-3.8212	-3.8212	0.05924	1	0.042883	0.986294	0.588088	0.391761	0.178229	0.23039	-0.464148	-0.464148	1.40083	0.588088	0.1	570000000	4000000000	0.12241	0.182193	0.007359	1.60921	1.60921	0
50	2014	7	3	25.76	65.98	1	0.20165	39.6644	16000000000	2500000000	4800000000	1300000000	0.043774	1400000000	810000000	7248	19.8575	15692.5	9.66094	128.81	2.07944	7.50015	56.2522	-3.90306	-3.90306	0.05924	1	1.06275	1.077	0.454445	0.330419	0.0883023	0.150157	-0.523117	-0.523117	1.4243	0.454445	0.1	1100000000	7800000000	0.101561	0.173715	0.0141879	0.963413	0.963413	0
50	2015	10	2	25.76	65.07	1	0.211928	16.6612	22000000000	2100000000	6100000000	1100000000	0.025687	4500000000	7300000000	7613	20.8575	21628.7	9.98178	130.62	2.3979	7.64184	58.3978	-3.95524	-3.95524	0.05924	1	0.129542	1.83168	0.387465	0.269116	0.206165	0.104273	-0.516261	-0.516261	1.4144	0.387465	0.06	1100000000	6800000000	0.467352	0.284154	0.0043272	0.546886	0.546886	0
50	2018	2	0	19.02	64.63	1	0.688231	31.5911	60000000000	19000000000	19000000000	12000000000	0.016388	3600000000	3700000000	8709	23.8603	60037	11.0027	138.2	1.09861	7.96144	63.3846	-4.09646	-4.09646	0.05924	1	1.06327	0.766249	0.566855	0.44245	0.0593837	0.250805	-0.577428	-0.577428	0.932635	0.566855	0.07	2000000000	29000000000	0.124252	0.120234	0.004835	1.56908	1.56908	0
55	2008	7	6	10.92	25.19	0	0.136003	0	1400000000	410000000	580000000	180000000	0.013774	23000000	110000000	5389	14.7644	1395.57	7.24106	110.98	2.07944	6.52465	42.5711	-3.56869	-3.56869	-0.080472	0	0.225653	1.2657	0.550492	0.242148	0.0165479	0.1333	-0.333419	-0.333419	1.33016	0.550492	0	430000000	270000000	0.0853009	0.0175364	0	1.97469	1.97469	0
55	2009	0	1	10.04	20.54	0	0.086927	0	1500000000	370000000	740000000	0	0.02491	47000000	210000000	5754	15.7644	1482.81	7.3017	110.19	0	6.62646	43.91	-3.62615	-3.62615	-0.080472	0	0.163445	1.09547	0.518206	0.034972	0.0314934	0.0181227	-0.337689	-0.337689	2.48905	0.518206	0	430000000	260000000	0.151066	0.0334622	0	2.09887	2.09887	0
55	2010	4	1	9.09	23.16	0	0.071745	0	2000000000	400000000	860000000	0	0.02425	-31000000	470000000	6119	16.7644	1991.16	7.59647	113.82	1.60944	6.67411	44.5438	-3.67401	-3.67401	-0.080472	0	0.272683	1.45815	0.450407	0.037022	-0.0156629	0.016675	-0.350221	-0.350221	2.13967	0.450407	0	500000000	240000000	0.316209	-0.0210325	0	1.62461	1.62461	0
55	2011	0	0	9.09	17.65	0	0.047025	0	2200000000	390000000	970000000	14700	0.027449	-57000000	300000000	6484	17.7644	2163.33	7.6794	119.96	0	6.40164	40.9809	-3.6664	-3.6664	-0.080472	0	0.160804	1.36388	0.46746	0.036509	-0.0263694	0.0170665	-0.348972	-0.348972	1.49188	0.46746	0	760000000	320000000	0.150755	-0.0286494	0	1.72002	1.72002	0
55	2012	0	0	9.09	22.03	0	0.051884	0	2300000000	180000000	1100000000	7700	0.002768	59000000	240000000	6850	18.7671	2327.8	7.75268	123.08	0	6.29889	39.6761	-3.6869	-3.6869	-0.080472	1	0.036422	1.24362	0.502397	0.030969	0.0254584	0.0155587	-0.414591	-0.414591	1.59402	0.502397	0.03	760000000	340000000	0.111018	0.027394	0.0104965	1.44147	1.44147	0
55	2013	0	0	9.09	28	0	0.130539	0	2600000000	370000000	1300000000	0	0.031313	160000000	290000000	7215	19.7671	2599.56	7.8631	126.28	0	6.22672	38.772	-3.71258	-3.71258	-0.080472	1	0.250175	1.33411	0.5322	0.0368	0.0602197	0.019585	-0.430009	-0.430009	1.75116	0.5322	0.03	760000000	460000000	0.122535	0.0672499	0.0097548	1.55361	1.55361	0
55	2014	0	0	9.09	28.96	0	0.112721	0	3700000000	1100000000	2300000000	6000000	0.025306	-560000000	100000000	7580	20.7671	3662.72	8.20596	128.81	0	6.37059	40.5845	-3.78068	-3.78068	-0.080472	1	0.109122	1.18314	0.644927	0.030329	-0.152317	0.01956	-0.420818	-0.420818	2.17292	0.644927	0.03	760000000	490000000	0.039483	-0.214611	0.0087351	2.4586	2.4586	0
55	2015	0	0	9.09	33.3	0	0.137374	0	4500000000	1400000000	2700000000	300000000	0.015281	-360000000	250000000	7945	21.7671	4464.15	8.40383	130.62	0	6.4338	41.3938	-3.83246	-3.83246	-0.080472	1	0.31581	1.22501	0.701165	0.123828	-0.0806683	0.0868239	-0.441866	-0.441866	2.50963	0.701165	0.1	760000000	460000000	0.0676381	-0.098319	0.0206652	2.10721	2.10721	0
55	2016	0	0	8.72	32.74	0	0.266783	0	6800000000	1500000000	3300000000	920000000	0.096653	470000000	940000000	8311	22.7699	6787.05	8.82277	133.23	0	6.62221	43.8537	-3.90566	-3.90566	-0.080472	1	0.648273	1.67322	0.660779	0.253549	0.0686185	0.16754	-0.483826	-0.483826	1.84302	0.660779	0.35	790000000	510000000	0.209631	0.104324	0.0618669	-0.220014	-0.220014	0
55	2017	0	0	8.72	30.41	0	0.251206	0	7600000000	1700000000	3200000000	890000000	0.150949	560000000	930000000	8676	23.7699	7625.42	8.93924	135.35	0	6.60454	43.6199	-3.94268	-3.94268	-0.080472	1	-0.298867	1.42835	0.575245	0.279303	0.0731544	0.160668	-0.456358	-0.456358	1.3761	0.575245	0.15	1200000000	470000000	0.137215	0.0821908	0.0261596	0.902486	0.902486	0
55	2018	0	0	10.08	29.71	0	0.206947	0	11000000000	1600000000	3200000000	1200000000	0.210732	390000000	960000000	9041	24.7699	10658.9	9.27415	138.2	0	6.71067	45.0331	-4.00014	-4.00014	-0.080472	1	0.034338	1.3515	0.512594	0.412415	0.0363175	0.211401	-0.478338	-0.478338	0.903842	0.512594	0.2	1200000000	460000000	0.125395	0.0507648	0.030306	0.455971	0.455971	0
56	2016	0	0	21.49	69.11	0	0.756096	0	11000000000	3300000000	530000000	3200000000	0.01094	29000000	750000000	8689	23.8055	10640.5	9.27242	133.23	0	6.95971	48.4376	-3.99871	-3.99871	0.136	0	0.214515	3.84356	0.482337	0.89707	0.0027046	0.43269	-0.392782	-0.392782	1.22203	0.482337	0	1100000000	54000000	0.0936334	0.0035992	0	1.73316	1.73316	0
58	2008	0	0	30.24	41.12	1	0	26.8053	1600000000	1800000	250000000	0	0.03513	78000000	400000000	4551	12.4685	1579.35	7.36477	110.98	0	6.63612	44.0381	-3.49592	-3.49592	-0.126669	1	-0.552786	1.92258	0.159902	0.013191	0.0492552	0.0021093	-0.38406	-0.38406	0.942861	0.159902	0.02	780000000	59000000	0.243477	0.0473304	0.0095499	0.0252052	0.0252052	0
58	2009	0	0	30.24	36.02	1	0	0	1400000000	0	230000000	0	-0.229915	75000000	490000000	4916	13.4685	1359.49	7.21486	110.19	0	6.54766	42.8718	-3.52088	-3.52088	-0.126669	0	-0.089037	2.35803	0.186105	0.091539	0.0552432	0.0170359	-0.331927	-0.331927	3.32268	0.186105	0	780000000	190000000	0.307175	0.047553	0	1.07292	1.07292	0
58	2010	0	0	30.24	36.98	1	0.005573	0	1500000000	0	270000000	0	0.043339	110000000	570000000	5281	14.4685	1466.27	7.29048	113.82	0	6.40527	41.0275	-3.53524	-3.53524	-0.126669	0	0.354499	2.35654	0.199613	0.073722	0.0746753	0.0147159	-0.352595	-0.352595	2.52962	0.199613	0	780000000	59000000	0.421348	0.0805407	0	0.707694	0.707694	0
58	2013	0	0	30.25	35.43	1	0	0	2100000000	70000000	680000000	0	0.034099	-120000000	340000000	6377	17.4712	2134.94	7.66619	126.28	0	6.07079	36.8545	-3.58828	-3.58828	0.239117	0	0.338929	1.70198	0.327471	0.027117	-0.057393	0.00888	-0.319376	-0.319376	1.82337	0.327471	0	780000000	42000000	0.192793	-0.0703916	0	1.36096	1.36096	0
58	2014	0	0	30.24	35.1	1	0.00825	0	2700000000	190000000	1100000000	0	0.02958	-430000000	380000000	6742	18.4712	2659.72	7.88598	128.81	0	6.12218	37.4811	-3.63921	-3.63921	0.239117	0	0.172767	1.32814	0.437772	0.023009	-0.160894	0.0100727	-0.313787	-0.313787	2.07437	0.437772	0	780000000	41000000	0.178954	-0.200443	0	1.92673	1.92673	0
58	2017	0	0	36.4873	38.5873	1	0.714177	36.4873	7000000000	1500000000	3600000000	750000000	0.04405	510000000	950000000	7838	21.474	6992.59	8.85261	135.35	0	6.54053	42.7785	-3.83985	-3.83985	0.239117	1	1.67822	1.48102	0.630906	0.194819	0.0725606	0.122912	-0.489884	-0.489884	1.44415	0.630906	0.055	1200000000	62000000	0.37197	0.19911	0.0266694	0.650537	0.650537	0
58	2018	0	0	56.7	58.58	1	0.715549	36.4873	7100000000	2300000000	3000000000	1500000000	0.003303	170000000	1700000000	8203	22.474	7128.01	8.87179	138.2	0	6.41953	41.2103	-3.85811	-3.85811	0.239117	1	-0.20572	1.7093	0.656307	0.366141	0.0235233	0.240301	-0.417863	-0.417863	1.3127	0.656307	0.035	1200000000	59000000	0.245087	0.0239788	0.0061848	1.84184	1.84184	0
59	2008	0	0	51.14	77.22	1	0.178186	17.8492	17000000000	9900000000	2800000000	7900000000	0.022958	820000000	4600000000	4365	11.9589	16762.8	9.72692	110.98	0	8.76457	76.8177	-3.63468	-3.63468	-0.040527	0	0.094466	3.19362	0.640793	0.735167	0.0488449	0.47109	-0.429976	-0.429976	1.00294	0.640793	0	1200000000	3500000000	0.510853	0.0911811	0	1.53215	1.53215	0
59	2009	0	0	51.14	60.01	1	0.098927	17.8492	22000000000	12000000000	5200000000	10000000000	0.009402	390000000	710000000	4730	12.9589	22053.8	10.0012	110.19	0	9.07636	82.3803	-3.66528	-3.66528	-0.040527	1	-0.213504	1.07673	0.702672	0.665201	0.0178247	0.467418	-0.490522	-0.490522	1.27538	0.702672	0.04	1200000000	5000000000	0.0424521	0.0234509	0.0028647	2.37452	2.37452	0
59	2010	0	0	51.14	57.64	1	0.104767	17.8492	27000000000	14000000000	11000000000	8700000000	0.015551	1500000000	2300000000	5095	13.9589	26536.4	10.1863	113.82	0	8.94946	80.0928	-3.71012	-3.71012	-0.040527	0	7.29227	0.679193	0.750634	0.44474	0.0558229	0.333837	-0.705628	-0.63436	1.22589	0.750634	0	1200000000	17000000000	0.105107	0.0671692	0	2.49765	2.49765	0
59	2011	0	0	51.14	57.49	1	0.084488	0	29000000000	13000000000	12000000000	8700000000	0.029506	3200000000	1900000000	5460	14.9589	28536.4	10.2589	119.96	0	8.55196	73.1361	-3.7563	-3.7563	-0.040527	1	0.569629	0.667846	0.735552	0.420043	0.112025	0.308964	-0.54117	-0.54117	1.05528	0.735552	0.1	1200000000	17000000000	0.0729267	0.120468	0.004524	2.21283	2.21283	0
59	2012	0	0	51.14	57.14	1	0.10462	0	33000000000	19000000000	18000000000	7500000000	0.000609	-2100000000	4000000000	5826	15.9616	32753.3	10.3968	123.08	0	8.44716	71.3544	-3.79578	-3.79578	-0.040527	0	-0.041226	0.679528	0.774421	0.302832	-0.0642221	0.234519	-0.449379	-0.449379	1.02403	0.774421	0	1200000000	19000000000	0.140816	-0.0737124	0	2.60939	2.60939	0
59	2016	0	0	32.16	52.35	1	0.591934	0	31000000000	16000000000	19000000000	1200000000	0.058913	4200000000	4100000000	7287	19.9644	31370.6	10.3536	133.23	0	7.77124	60.3922	-3.92912	-3.92912	-0.040527	1	-0.058409	0.642034	0.646672	0.06497	0.134643	0.0420143	-0.531019	-0.531019	1.2218	0.646672	0.224	1600000000	14000000000	0.137045	0.14117	0.0119743	1.5826	1.5826	0
59	2017	4	3	32.16	50.27	1	0.513865	0	31000000000	14000000000	18000000000	310000000	0.062682	3000000000	6300000000	7652	20.9644	30968.2	10.3407	135.35	1.60944	7.63998	58.3693	-3.95936	-3.95936	-0.040527	0	0.158392	0.747474	0.591054	0.028714	0.0957436	0.0169715	-0.473025	-0.473025	1.07288	0.591054	0	1600000000	14000000000	0.201716	0.0945153	0	1.79898	1.79898	0
59	2018	2	2	32.16	52.46	1	0.496762	0	32000000000	14000000000	9600000000	8900000000	0.034618	2400000000	8600000000	8017	21.9644	32460.7	10.3878	138.2	1.09861	7.51649	56.4976	-3.98883	-3.98883	-0.040527	1	0.08808	1.73002	0.576934	0.485858	0.0731085	0.280308	-0.527045	-0.527045	0.869618	0.576934	0.25	1600000000	14000000000	0.279024	0.076632	0.012912	1.10508	1.10508	0
60	2008	3	0	31.73	44.66	1	0.160053	27.1462	7900000000	2000000000	2300000000	1500000000	0.051193	1600000000	770000000	5322	14.5808	7919.96	8.97714	110.98	1.38629	8.08897	65.4315	-3.73125	-3.73125	0.008065	1	-0.097222	1.56084	0.498024	0.425178	0.205782	0.211749	-0.467048	-0.467048	1.36831	0.498024	0.095	1000000000	2600000000	0.0974816	0.205414	0.0122585	1.13393	1.13393	0
60	2009	6	1	31.73	46.16	1	0.286764	0	12000000000	3700000000	5400000000	1200000000	0.044642	500000000	1400000000	5687	15.5808	11647	9.3628	110.19	1.94591	8.49696	72.1984	-3.78096	-3.78096	0.008065	1	0.016244	1.04784	0.594227	0.22343	0.0430672	0.132768	-0.47484	-0.47484	3.04444	0.594227	0.028	1000000000	3900000000	0.175977	0.0633341	0.0036195	2.28949	2.28949	0
60	2010	0	1	31.73	45.67	1	0.298509	0	15000000000	3800000000	6300000000	1900000000	0.065198	1900000000	1200000000	6052	16.5808	14570.9	9.58678	113.82	0	8.42276	70.9428	-3.82026	-3.82026	0.008065	1	0.271712	0.966528	0.6138	0.298415	0.133323	0.183167	-0.500791	-0.500791	3.06206	0.6138	0.02	1600000000	4200000000	0.105137	0.166793	0.002725	2.38062	2.38062	0
60	2011	0	0	31.73	42.99	1	0.481235	0	14000000000	3800000000	5000000000	1600000000	0.077878	1100000000	920000000	6417	17.5808	14042.4	9.54984	119.96	0	7.96085	63.3751	-3.84525	-3.84525	0.008065	1	0.935031	1.00903	0.525585	0.317909	0.0763546	0.167088	-0.517536	-0.517536	1.73397	0.525585	0.072	2100000000	4000000000	0.0629442	0.0735853	0.0101937	1.58271	1.58271	0
60	2012	1	0	31.73	44.46	1	0.477234	0	14000000000	3400000000	5000000000	1200000000	0.037944	1500000000	960000000	6783	18.5836	14073.2	9.55203	123.08	0.693147	7.76083	60.2304	-3.87316	-3.87316	0.008065	1	-0.011427	0.8977	0.495988	0.285401	0.105663	0.141556	-0.487709	-0.487709	1.82193	0.495988	0.045	2100000000	3900000000	0.0683388	0.105894	0.0066109	1.61628	1.61628	0
60	2013	4	0	31.73	46.37	1	0.475024	0	14000000000	5100000000	5600000000	1800000000	0.02914	970000000	1000000000	7148	19.5836	14449.7	9.57843	126.28	1.60944	7.58507	57.5333	-3.89961	-3.89961	0.008065	1	0.147817	0.825486	0.561427	0.312287	0.0672007	0.175326	-0.490235	-0.490235	1.45758	0.561427	0.03	2100000000	4000000000	0.0727287	0.0689985	0.0043976	1.83692	1.83692	0
60	2014	2	0	31.73	45.47	1	0.483064	0	14000000000	4800000000	4900000000	1300000000	0.038741	860000000	660000000	7513	20.5836	14215.8	9.56211	128.81	1.09861	7.42342	55.1072	-3.9248	-3.9248	0.008065	1	0.162896	0.790924	0.540798	0.368883	0.060455	0.199491	-0.488924	-0.488924	1.91697	0.540798	0.03	2100000000	4500000000	0.0455354	0.0594765	0.004283	1.95198	1.95198	0
60	2015	3	0	29.58	45.59	1	0.51344	0	16000000000	5100000000	5600000000	810000000	0.016415	340000000	1000000000	7878	21.5836	15882.8	9.673	130.62	1.38629	7.40545	54.8406	-3.96301	-3.96301	0.008065	1	-0.310597	0.923408	0.503239	0.300026	0.0210929	0.150985	-0.474667	-0.474667	2.35813	0.503239	0.01	2200000000	4900000000	0.0709136	0.0235665	0.0015565	2.06888	2.06888	0
60	2016	0	0	29.58	45.8	1	0.494345	0	17000000000	5300000000	6000000000	1000000000	0.020149	1400000000	1200000000	8244	22.5863	16969.1	9.73915	133.23	0	7.31003	53.4365	-3.99317	-3.99317	0.008065	1	-0.110797	0.964341	0.515829	0.315104	0.0828783	0.16254	-0.489951	-0.489951	1.96924	0.515829	0.03	2200000000	5100000000	0.0724706	0.0885465	0.0041793	1.82793	1.82793	0
60	2017	2	1	27.51	42.17	1	0.463411	0	19000000000	4600000000	5800000000	1000000000	0.057955	2500000000	2100000000	8609	23.5863	18868.8	9.84527	135.35	1.09861	7.27393	52.9101	-4.02921	-4.02921	0.008065	1	0.26069	1.2812	0.448532	0.320543	0.130863	0.143774	-0.512383	-0.512383	1.79676	0.448532	0.28	2400000000	5400000000	0.126364	0.145514	0.0392679	0.0585515	0.0585515	0
60	2018	1	0	27.51	40.95	1	0.420859	0	20000000000	4800000000	6400000000	750000000	0.04663	2000000000	1900000000	8974	24.5863	19506.3	9.87849	138.2	0.693147	7.14797	51.0935	-4.05449	-4.05449	0.008065	1	0.052325	1.11723	0.450591	0.273051	0.101084	0.123034	-0.504277	-0.504277	1.1752	0.450591	0.08	3600000000	6000000000	0.101045	0.104499	0.0151347	0.913582	0.913582	0
61	2008	0	0	21.52	47.03	1	0.774813	29.4802	6200000000	1400000000	2200000000	400000000	0.020419	280000000	1600000000	5460	14.9589	6154.61	8.72496	110.98	0	7.86174	61.8069	-3.73476	-3.73476	0.041101	1	-0.102196	1.00182	0.446161	0.20236	0.045304	0.0902851	-0.440356	-0.440356	1.35835	0.446161	0.15	450000000	1600000000	0.29439	0.0525773	0.0127865	0.841728	0.841728	0
61	2009	0	0	21.52	44.31	1	0.535219	29.4802	7000000000	1400000000	2800000000	550000000	0.02232	520000000	2200000000	5825	15.9589	7011	8.85524	110.19	0	8.03633	64.5827	-3.78408	-3.78408	0.041101	1	-0.026595	1.05273	0.50535	0.216899	0.0736718	0.10961	-0.45091	-0.45091	1.6363	0.50535	0.1	770000000	1500000000	0.349705	0.0839229	0.0124867	1.01384	1.01384	0
61	2010	0	0	21.52	44.68	1	0.671499	7.96348	9100000000	2300000000	4600000000	540000000	0.030662	660000000	3200000000	6190	16.9589	9112.76	9.11743	113.82	0	8.01039	64.1664	-3.82286	-3.82286	0.041101	1	0.100217	0.883662	0.585435	0.133752	0.0727858	0.0783031	-0.467461	-0.467461	1.90441	0.585435	0.11	770000000	1600000000	0.452273	0.0946054	0.0120576	1.21241	1.21241	0
61	2011	3	0	21.52	45.07	1	0.535427	0	9500000000	2700000000	4600000000	460000000	0.02761	-270000000	1800000000	6555	17.9589	9468.94	9.15577	119.96	1.38629	7.63235	58.2528	-3.83853	-3.83853	0.041101	1	0.309932	0.652318	0.564772	0.146382	-0.028817	0.0826725	-0.467151	-0.467151	1.465	0.564772	0.1	770000000	2700000000	0.196251	-0.0299433	0.0084333	1.62735	1.62735	0
61	2012	0	0	24.68	42.43	1	0.448831	0	11000000000	3900000000	5200000000	580000000	0.009888	280000000	1500000000	6921	18.9616	10616.6	9.27018	123.08	0	7.53183	56.7285	-3.8701	-3.8701	0.239117	1	-0.063321	0.497923	0.593047	0.171735	0.0268077	0.101847	-0.443582	-0.443582	1.33246	0.593047	0.05	1400000000	2900000000	0.159025	0.0300569	0.0073045	1.71186	1.71186	0
61	2013	0	0	24.31	56.38	1	0.572988	4.94236	12000000000	4000000000	4700000000	750000000	0.01766	190000000	1500000000	7286	19.9616	12223.4	9.41111	126.28	0	7.45257	55.5408	-3.90275	-3.90275	0.239117	1	0.297536	0.683772	0.499835	0.23399	0.0155606	0.116956	-0.461072	-0.461072	1.54158	0.499835	0.05	1700000000	2800000000	0.137356	0.0179156	0.007992	1.49205	1.49205	0
61	2014	0	0	24.76	67.19	1	0.68155	4.94236	14000000000	4000000000	5600000000	1100000000	0.009808	720000000	1000000000	7651	20.9616	13805.2	9.5328	128.81	0	7.40067	54.7699	-3.93765	-3.93765	0.239117	1	-0.244764	0.45323	0.554065	0.263876	0.0523291	0.146204	-0.450178	-0.450178	2.10185	0.554065	0.05	1700000000	3100000000	0.0842341	0.0591008	0.0069415	1.89078	1.89078	0
61	2015	0	0	26.76	66.82	1	0.668894	4.94236	16000000000	6200000000	7100000000	1400000000	0.002744	1200000000	1200000000	8016	21.9616	16131.5	9.68853	130.62	0	7.41734	55.0169	-3.97932	-3.97932	0.239117	1	0.053635	0.427123	0.622803	0.292599	0.0720724	0.182231	-0.468514	-0.468514	2.4055	0.622803	0.05	1700000000	2800000000	0.0842982	0.0842174	0.0061461	2.19854	2.19854	0
61	2016	0	0	28.76	69.4	1	0.705673	0	17000000000	6300000000	6200000000	2600000000	0.005407	530000000	1200000000	8382	22.9644	17249.2	9.75552	133.23	0	7.32231	53.6163	-4.00962	-4.00962	0.239117	1	0.163204	0.453847	0.637762	0.43713	0.0306065	0.278785	-0.469496	-0.469496	1.85198	0.637762	0.05	1700000000	1900000000	0.0730344	0.0327271	0.0052598	2.19015	2.19015	0
61	2017	0	0	28.76	69.53	1	0.691409	0	19000000000	7300000000	7100000000	2900000000	0.003246	770000000	1800000000	8747	23.9644	18843.4	9.84392	135.35	0	7.27294	52.8956	-4.04422	-4.04422	0.239117	1	0.210983	0.513526	0.659883	0.432681	0.0409571	0.285519	-0.475858	-0.475858	1.34938	0.659883	0.05	1700000000	1600000000	0.105672	0.0447426	0.004919	2.07581	2.07581	0
61	2018	0	0	34	70.31	1	0.692298	0	19000000000	7000000000	7400000000	2400000000	0.005275	1200000000	1900000000	9112	24.9644	18999.7	9.85218	138.2	0	7.12893	50.8216	-4.06727	-4.06727	0.239117	1	-0.058957	0.517693	0.653134	0.400852	0.0656549	0.26181	-0.469519	-0.469519	1.08624	0.653134	0.01	1700000000	1900000000	0.098725	0.0661994	0.0009006	2.12598	2.12598	0
62	2008	0	0	45.95	50.02	0	0.008956	0	2000000000	0	680000000	0	0.015574	84000000	530000000	5460	14.9589	2049.51	7.62536	110.98	0	6.87093	47.2097	-3.63221	-3.63221	-0.126669	1	-0.221062	1.67942	0.332836	0.000726	0.0408857	0.0002416	-0.406414	-0.406414	0.976706	0.332836	0.05	310000000	120000000	0.18991	0.0300895	0.0055466	0.82294	0.82294	0
62	2009	0	0	74.96	77.16	0	0.007853	0	2700000000	590000000	510000000	530000000	0.073865	330000000	610000000	5825	15.9589	2749.1	7.91903	110.19	0	7.1867	51.6487	-3.71406	-3.71406	-0.126669	1	0.224117	1.65741	0.383852	0.516064	0.121691	0.198092	-0.438116	-0.438116	1.46314	0.383852	0.05	670000000	240000000	0.298981	0.16323	0.016271	0.421707	0.421707	0
62	2010	0	0	74.96	77.23	0	0.022719	0	3800000000	1500000000	660000000	1400000000	0.046257	-760000000	690000000	6190	16.9589	3826.24	8.24964	113.82	0	7.24797	52.5331	-3.76119	-3.76119	-0.126669	1	-0.796628	2.8953	0.531336	0.676556	-0.199337	0.359479	-0.384334	-0.384334	1.2531	0.531336	0.05	670000000	320000000	0.251045	-0.27744	0.0121303	1.49281	1.49281	0
62	2011	0	0	74.96	77.79	0	0.011904	0	4700000000	1800000000	1200000000	1700000000	0.010625	-290000000	490000000	6555	17.9589	4663.8	8.44759	119.96	0	7.042	49.5898	-3.77595	-3.77595	-0.126669	0	0.529437	2.08585	0.620521	0.595842	-0.0629313	0.369733	-0.389653	-0.389653	1.11262	0.620521	0	670000000	310000000	0.127064	-0.0767067	0	2.17246	2.17246	0
62	2012	0	0	74.96	76.44	0	0.005952	0	5000000000	1900000000	2000000000	1300000000	0.056602	130000000	850000000	6921	18.9616	4997.95	8.51678	123.08	0	6.91971	47.8824	-3.79935	-3.79935	0.239117	1	1.2814	1.38517	0.679874	0.397148	0.0263835	0.270011	-0.453928	-0.453928	1.48454	0.679874	0.15	670000000	260000000	0.183193	0.0282739	0.0214509	1.44054	1.44054	0
62	2013	0	0	74.96	76.43	0	0.00125	0	4900000000	690000000	2200000000	650000000	0.083314	1000000000	550000000	7286	19.9616	4873.48	8.49156	126.28	0	6.72439	45.2175	-3.80999	-3.80999	0.239117	1	0.331547	1.27475	0.588971	0.228679	0.214686	0.134685	-0.439551	-0.439551	2.21066	0.588971	0.3	670000000	250000000	0.110871	0.20934	0.0400334	0.542809	0.542809	0
62	2014	0	0	74.96	78.16	0	0.005397	0	4000000000	600000000	1000000000	600000000	0.116519	250000000	660000000	7651	20.9616	4046.14	8.30552	128.81	0	6.44788	41.5752	-3.80282	-3.80282	0.239117	1	0.285407	1.35283	0.411927	0.3818	0.0613146	0.157274	-0.415319	-0.415319	2.91249	0.411927	0.05	670000000	400000000	0.135523	0.0509056	0.0068426	1.61867	1.61867	0
62	2015	0	0	70.76	79.52	0	0.024303	0	6200000000	1100000000	1800000000	600000000	0.060448	160000000	1300000000	8016	21.9616	6182.36	8.72945	130.62	0	6.68309	44.6637	-3.88336	-3.88336	0.239117	1	-0.237846	1.62406	0.404929	0.263177	0.026143	0.106568	-0.413523	-0.413523	4.39817	0.404929	0.1	720000000	380000000	0.314074	0.0399456	0.0178273	1.3609	1.3609	0
62	2016	0	0	70.76	79.31	0	0.73222	0	6900000000	1600000000	2400000000	360000000	0.063531	-370000000	900000000	8382	22.9644	6922.65	8.84255	133.23	0	6.63706	44.0506	-3.91591	-3.91591	0.239117	1	1.72643	1.57673	0.410328	0.168165	-0.0533516	0.0690028	-0.480803	-0.480803	3.19188	0.410328	0.2	720000000	330000000	0.144955	-0.05974	0.0233347	1.14193	1.14193	0
62	2017	0	0	70.76	79.61	0	0.734344	0	8600000000	2400000000	3400000000	620000000	0.05332	430000000	1100000000	8747	23.9644	8565.5	9.0555	135.35	0	6.69043	44.7619	-3.96466	-3.96466	0.041101	1	0.49657	1.38953	0.477586	0.171154	0.0502732	0.0817408	-0.476488	-0.476488	2.346	0.477586	0.35	720000000	310000000	0.163079	0.0622039	0.0364688	0.450578	0.450578	0
62	2018	0	0	70.76	79.76	0	0.741203	0	10000000000	3500000000	4100000000	880000000	0.074702	-26000000	1300000000	9112	24.9644	10301.9	9.24008	138.2	0	6.68602	44.7029	-4.00395	-4.00395	0.041101	1	0.422016	1.52885	0.500546	0.202644	-0.0025246	0.101433	-0.476782	-0.476782	1.66624	0.500546	0.25	720000000	290000000	0.157115	-0.0030363	0.021053	1.01038	1.01038	0
63	2008	80	19	35.52	60.99	0	0.44503	0	51000000000	10000000000	30000000000	4900000000	0.037588	3600000000	11000000000	4068	11.1452	50865.9	10.8369	110.98	4.39445	9.76478	95.3508	-3.54236	-3.54236	0.05924	1	0.273635	1.43081	0.701499	0.164112	0.0717162	0.115124	-0.546469	-0.546469	1.34923	0.701499	0.3	1300000000	4100000000	0.289591	0.0931229	0.0102876	1.70471	1.70471	0
63	2009	87	25	33.87	58.19	0	0.809754	0	68000000000	13000000000	41000000000	6000000000	0.039444	3700000000	14000000000	4433	12.1452	68342.3	11.1323	110.19	4.47734	10.1028	102.067	-3.54271	-3.54271	0.05924	0	0.360756	1.35281	0.737368	0.184516	0.0545675	0.136056	-0.498513	-0.498513	1.75293	0.737368	0	1800000000	4700000000	0.276724	0.0733157	0	2.37332	2.37332	0
63	2010	98	18	32.45	58.38	0	0.741533	0	84000000000	13000000000	48000000000	5500000000	0.041312	940000000	15000000000	4798	13.1452	84152.4	11.3404	113.82	4.59512	9.96344	99.2701	-3.60025	-3.60025	0.05924	0	0.165769	1.36649	0.703371	0.189844	0.0111929	0.133531	-0.496951	-0.496951	1.50267	0.703371	0	2900000000	6500000000	0.218095	0.0137822	0	2.33253	2.33253	0
63	2011	80	11	30.76	57.93	0	0.250361	0	110000000000	23000000000	63000000000	11000000000	0.021288	-1800000000	21000000000	5163	14.1452	105368	11.5652	119.96	4.39445	9.64089	92.9468	-3.67443	-3.67443	0.05924	1	0.227579	1.33918	0.750505	0.202302	-0.0171989	0.151829	-0.568039	-0.568039	1.24541	0.750505	0.2	3400000000	7000000000	0.245532	-0.021535	0.0081758	2.08512	2.08512	0
63	2012	64	13	30.76	59.55	0	0.601171	0	110000000000	30000000000	73000000000	7100000000	-0.024241	1600000000	23000000000	5529	15.1479	107446	11.5847	123.08	4.17439	9.41237	88.5927	-3.73335	-3.73335	0.05924	0	-0.023594	1.13695	0.789302	0.143149	0.014426	0.112988	-0.5018	-0.5018	1.08256	0.789302	0	3400000000	7100000000	0.215052	0.0147105	0	2.48645	2.48645	0
63	2013	63	13	30.78	56.44	0	0.159194	0	100000000000	27000000000	60000000000	12000000000	0.014325	2600000000	20000000000	5894	16.148	100079	11.5137	126.28	4.15888	9.11761	83.1308	-3.79097	-3.79097	0.05924	1	-0.106693	1.26362	0.763931	0.209124	0.0257255	0.159756	-0.557813	-0.557813	1.17343	0.763931	0.03	3400000000	7400000000	0.187241	0.0239616	0.0009598	2.42204	2.42204	0
63	2014	107	8	30.78	53.22	0	0.458507	0	110000000000	27000000000	65000000000	10000000000	0.025681	2500000000	17000000000	6259	17.148	106214	11.5732	128.81	4.68213	8.98471	80.7251	-3.83647	-3.83647	0.05924	1	0.082909	1.26145	0.752458	0.18441	0.0236563	0.138761	-0.567319	-0.567319	1.27458	0.752458	0.2	3400000000	7300000000	0.172165	0.0251065	0.0068697	2.20067	2.20067	0
63	2015	110	12	30.59	56.66	0	0.495384	0	120000000000	23000000000	63000000000	10000000000	0.030938	7400000000	27000000000	6624	18.148	120894	11.7027	130.62	4.70953	8.95932	80.2695	-3.87735	-3.87735	0.05924	1	0.229714	1.51591	0.641433	0.189359	0.0612492	0.121461	-0.581938	-0.581938	1.22932	0.641433	0.25	4200000000	7700000000	0.250598	0.0697146	0.0097699	1.57734	1.57734	0
63	2016	140	11	30.35	56.34	0	0.539122	0	140000000000	22000000000	91000000000	5000000000	-0.00994	5300000000	30000000000	6990	19.1507	141641	11.8611	133.23	4.94876	8.90269	79.2579	-3.91922	-3.91922	0.05924	0	0.010448	1.24205	0.711347	0.098219	0.0371376	0.0698678	-0.518122	-0.518122	1.1494	0.711347	0	4200000000	7500000000	0.248563	0.0435109	0	2.18774	2.18774	0
63	2017	107	3	30.34	54.71	0	0.516604	0	140000000000	22000000000	90000000000	3000000000	0.037415	7200000000	30000000000	7355	20.1507	143962	11.8773	135.35	4.68213	8.77525	77.005	-3.96217	-3.96217	0.05924	0	0.074897	1.20243	0.684777	0.086955	0.0501519	0.0595448	-0.522494	-0.522494	1.60913	0.684777	0	4200000000	8700000000	0.212574	0.0509738	0	2.27429	2.27429	0
65	2008	0	0	58.05	70.88	1	0.006314	0	2200000000	480000000	1300000000	420000000	0.014346	-37000000	260000000	8796	24.0986	2207.78	7.69974	110.98	0	6.93796	48.1352	-4.0074	-4.0074	-0.278989	1	0.056034	1.07795	0.796744	0.241358	-0.0167101	0.192301	-0.425648	-0.425648	1.23893	0.796744	0.06	160000000	95000000	0.192894	-0.0274755	0.0072585	2.33972	2.33972	0
65	2009	0	0	55.55	72.24	1	0	0	2300000000	100000000	1700000000	130000000	0.019929	980000000	870000000	9161	25.0986	2338.5	7.75727	110.19	0	7.0399	49.5602	-4.06126	-4.06126	-0.278989	1	0.695971	1.28096	0.77056	0.072249	0.418577	0.0556722	-0.493057	-0.493057	2.72731	0.77056	0.08	160000000	14000000	0.392458	0.44336	0.005886	1.99857	1.99857	0
65	2010	0	0	54.41	65.94	1	0.009384	0	2000000000	21000000	1400000000	27000000	0.025456	230000000	870000000	9526	26.0986	1953.16	7.57721	113.82	0	6.65718	44.3181	-4.04461	-4.04461	-0.278989	1	-0.023977	1.24046	0.706491	0.019607	0.116221	0.0138522	-0.4333	-0.4333	2.30079	0.706491	0.06	160000000	12000000	0.372116	0.0970704	0.0041677	2.11813	2.11813	0
65	2011	0	0	54.41	67.9	1	0.022121	0	2300000000	0	1700000000	23000000	0.036605	110000000	1000000000	9891	27.0986	2330.14	7.75368	119.96	0	6.46356	41.7775	-4.05115	-4.05115	-0.278989	1	0.43911	1.32125	0.723701	0.013791	0.0489076	0.0099806	-0.451229	-0.451229	1.593	0.723701	0.06	160000000	13000000	0.526704	0.0583471	0.00499	1.77499	1.77499	0
65	2012	0	0	54.41	66.78	1	0.015402	0	3200000000	56000000	2300000000	77000000	0.044885	-6200000	990000000	10257	28.1014	3189.58	8.06764	123.08	0	6.5548	42.9654	-4.10743	-4.10743	-0.278989	1	-0.369251	1.18542	0.756321	0.03172	-0.0019326	0.0239905	-0.43183	-0.43183	1.24573	0.756321	0.06	160000000	24000000	0.426786	-0.0026454	0.0041827	2.0034	2.0034	0
65	2013	0	0	54.41	69.46	1	0.045354	0	4000000000	50000000	3000000000	68000000	0.049207	760000000	1800000000	10622	29.1014	3982.52	8.28967	126.28	0	6.56452	43.0929	-4.14911	-4.14911	-0.278989	1	0.781699	1.24169	0.757927	0.02258	0.190324	0.017114	-0.499522	-0.499522	1.46898	0.757927	0.08	210000000	140000000	0.565971	0.23764	0.0052965	1.60397	1.60397	0
65	2014	0	0	54.41	65.94	1	0.050785	0	4900000000	350000000	3700000000	60000000	0.045613	170000000	1900000000	10987	30.1014	4917.98	8.50065	128.81	0	6.59938	43.5517	-4.19507	-4.19507	-0.278989	1	0.022258	1.17257	0.75983	0.016023	0.0345603	0.0121748	-0.468154	-0.468154	1.69399	0.75983	0.08	250000000	140000000	0.489066	0.0426783	0.0050903	1.97823	1.97823	0
65	2017	0	1	43.17	69.2	1	0.7457	19.926	11000000000	1200000000	6300000000	970000000	0.047378	1300000000	4200000000	12083	33.1041	11464.6	9.34702	135.35	0	6.90581	47.6903	-4.36307	-4.19746	-0.278989	1	0.11049	1.45587	0.640241	0.135234	0.115388	0.0865824	-0.514275	-0.514275	1.3618	0.640241	0.12	510000000	450000000	0.341761	0.108895	0.0050675	1.63708	1.63708	0
65	2018	0	0	43.17	69.53	1	0.687655	17.7726	11000000000	1200000000	5800000000	980000000	0.053966	180000000	4200000000	12448	34.1041	11448	9.34557	138.2	0	6.76235	45.7294	-4.38165	-4.19746	-0.278989	1	0.025835	1.51443	0.597413	0.145929	0.0159314	0.0871799	-0.502185	-0.502185	1.09289	0.597413	0.08	770000000	420000000	0.364853	0.0159083	0.0053696	1.47745	1.47745	0
66	2008	2	1	47.82	49.79	1	0.486915	47.8151	2600000000	590000000	1400000000	7600000	0.004635	170000000	370000000	4211	11.537	2551.05	7.84426	110.98	1.09861	7.06818	49.9591	-3.52248	-3.52248	0.05924	0	-0.069868	0.766974	0.539303	0.012484	0.0673352	0.0067327	-0.342646	-0.342646	1.13207	0.539303	0	550000000	350000000	0.113589	0.0521667	0	1.81161	1.81161	0
66	2009	0	2	47.82	54.96	1	0.583396	0	27000000000	2800000000	19000000000	280000000	0.023586	780000000	2300000000	4576	12.537	27445.4	10.22	110.19	0	9.27485	86.0228	-3.63806	-3.63806	0.05924	1	4.73982	1.20093	0.700102	0.023562	0.0285643	0.0164958	-0.673782	-0.63436	1.02285	0.700102	0.085	550000000	3400000000	0.889021	0.307308	0.0183321	0.288403	0.288403	0
66	2010	0	1	53.92	59.1	1	0.584353	56.6157	33000000000	3500000000	22000000000	290000000	0.02535	-1400000000	1700000000	4941	13.537	32924.8	10.402	113.82	0	9.13897	83.5208	-3.68551	-3.68551	0.05924	1	2.68032	1.26644	0.674447	0.023476	-0.0429204	0.0158333	-0.603218	-0.603218	1.02979	0.674447	0.05	1300000000	3400000000	0.0622309	-0.0514892	0.0024113	2.28335	2.28335	0
66	2011	1	2	53.92	58.74	1	0.582925	56.6157	33000000000	3600000000	22000000000	780000000	0.014464	640000000	2400000000	5306	14.537	32800.3	10.3982	119.96	0.693147	8.66805	75.1351	-3.73902	-3.73902	0.05924	1	-0.083606	1.2407	0.68834	0.043261	0.0194225	0.0297783	-0.511694	-0.511694	0.951821	0.68834	0.023	1300000000	3200000000	0.0740873	0.0193491	0.0009246	2.27685	2.27685	0
66	2012	0	0	53.92	55.23	1	0.554468	56.6157	39000000000	3500000000	25000000000	3200000000	0.002436	4600000000	3500000000	5672	15.5397	39183.6	10.576	123.08	0	8.5928	73.8362	-3.77953	-3.77953	0.05924	0	0.042942	1.19246	0.738523	0.12016	0.116448	0.0887409	-0.469538	-0.469538	0.935517	0.738523	0	1300000000	4000000000	0.106951	0.13911	0	2.30295	2.30295	0
66	2017	1	2	40.91	44.6	1	0.450842	15.3875	15000000000	3000000000	5400000000	1700000000	0.04579	-400000000	2900000000	7498	20.5425	15201.6	9.62916	135.35	0.693147	7.11426	50.6127	-3.88856	-3.88856	0.05924	1	-0.862475	1.47596	0.502777	0.297583	-0.0264881	0.149618	-0.443901	-0.443901	1.77388	0.502777	0.06	2900000000	1900000000	0.0720412	-0.0098544	0.0043231	1.82517	1.82517	0
66	2018	1	0	40.75	45.45	1	0.490083	15.1597	16000000000	4100000000	7200000000	1800000000	0.066014	45000000	3200000000	7863	21.5425	16002.2	9.68048	138.2	0.693147	7.00469	49.0657	-3.91433	-3.91433	0.05924	1	0.052872	1.31949	0.584406	0.233225	0.0028034	0.136298	-0.481142	-0.481142	1.38523	0.584406	0.05	2900000000	1900000000	0.210682	0.002951	0.0096574	1.56627	1.56627	0
68	2016	0	0	26.43	54.68	0	0.530299	0	1300000000	280000000	510000000	0	0.00664	48000000	540000000	7148	19.5836	1313.72	7.18062	133.23	0	5.38964	29.0482	-3.50643	-3.50643	0.05924	0	0.744023	1.50616	0.390353	0.007098	0.0366202	0.0027707	-0.33922	-0.33922	6.13572	0.390353	0	1000000000	190000000	0.710849	0.0634783	0	1.96335	1.96335	0
68	2017	0	0	26.43	53.8	0	0.52215	0	2800000000	880000000	1600000000	84000000	0.011643	18000000	640000000	7513	20.5836	2803.7	7.93869	135.35	0	5.86531	34.4018	-3.6668	-3.6668	0.05924	0	0.387704	0.691	0.610299	0.054645	0.0063725	0.0333498	-0.356709	-0.356709	2.26796	0.610299	0	1000000000	180000000	0.486281	0.0135999	0	1.90447	1.90447	0
69	2008	0	0	48.26	57.74	1	0.430361	46.3586	14000000000	4500000000	7000000000	71000000	0.083826	1100000000	890000000	4138	11.337	13946.9	9.54302	110.98	0	8.59886	73.9404	-3.6114	-3.6114	0.239117	1	1.01874	0.450749	0.504461	0.010078	0.0806895	0.005084	-0.500395	-0.500395	1.50564	0.504461	0.12	2600000000	4100000000	0.0712649	0.0902573	0.0252261	0.832349	0.832349	0
69	2009	0	0	56.36	62.88	1	0.279415	54.7547	31000000000	6700000000	16000000000	2800000000	0.060638	7300000000	2900000000	4503	12.337	30744.8	10.3335	110.19	0	9.37787	87.9445	-3.62336	-3.62336	0.239117	1	2.13892	0.894519	0.627589	0.153514	0.236018	0.0963437	-0.5866	-0.5866	1.58658	0.627589	0.1	3100000000	9100000000	0.21143	0.520281	0.0222807	0.742503	0.742503	0
69	2010	0	0	56.36	62.9	1	0.150484	56.3633	49000000000	18000000000	20000000000	14000000000	0.068575	-5400000000	5400000000	4868	13.337	48538.2	10.7901	113.82	0	9.47997	89.8699	-3.65581	-3.65581	0.239117	1	0.580518	1.44724	0.696934	0.411001	-0.110461	0.286441	-0.516626	-0.516626	1.19947	0.696934	0.06	3100000000	11000000000	0.176518	-0.17439	0.0060644	2.231	2.231	0
69	2011	0	0	56.52	62.53	1	0.170306	56.5198	63000000000	27000000000	25000000000	20000000000	0.052361	-1700000000	6100000000	5233	14.337	62761.8	11.0471	119.96	0	9.20899	84.8055	-3.71387	-3.71387	0.239117	1	0.000375	1.62312	0.711698	0.446019	-0.0277423	0.317431	-0.514505	-0.514505	1.14808	0.711698	0.06	5600000000	12000000000	0.125829	-0.0358719	0.0069143	2.1572	2.1572	0
69	2012	0	0	56.62	64.56	1	0.235381	56.6182	73000000000	25000000000	32000000000	19000000000	0.055572	7100000000	9100000000	5599	15.3397	72998.2	11.1982	123.08	0	9.0983	82.7791	-3.75954	-3.75954	-0.21195	1	0.28632	1.43996	0.699528	0.370277	0.0979199	0.259019	-0.589832	-0.589832	1.19128	0.699528	0.07	7300000000	13000000000	0.144711	0.113891	0.0081101	1.90926	1.90926	0
69	2013	0	0	56.63	64.44	1	0.163021	56.632	88000000000	20000000000	44000000000	16000000000	0.056398	7200000000	9300000000	5964	16.3397	87878.8	11.3837	126.28	0	9.01466	81.2641	-3.80304	-3.80304	-0.21195	1	0.2635	1.33669	0.685297	0.272233	0.081908	0.18656	-0.597261	-0.597261	1.05333	0.685297	0.070002	7300000000	14000000000	0.12792	0.0986047	0.006973	1.90771	1.90771	0
69	2014	0	0	56.9	63.55	1	0.199262	56.6332	95000000000	29000000000	41000000000	22000000000	0.058928	-2600000000	14000000000	6329	17.3397	94875.4	11.4603	128.81	0	8.89707	79.1579	-3.84694	-3.84694	-0.21195	1	0.090985	1.59182	0.660105	0.345692	-0.0272826	0.228193	-0.583783	-0.583783	1.12516	0.660105	0.07	7300000000	16000000000	0.15952	-0.0294547	0.005792	1.98222	1.98222	0
69	2015	0	0	57.66	67.97	1	0.127495	55.9967	120000000000	35000000000	44000000000	30000000000	0.045489	-1900000000	15000000000	6694	18.3397	115266	11.655	130.62	0	8.92283	79.6169	-3.88619	-3.88619	-0.21195	1	0.049421	1.88236	0.634098	0.404527	-0.0162433	0.25651	-0.591304	-0.591304	1.08276	0.634098	0.07	7400000000	15000000000	0.158134	-0.0197343	0.0054258	1.89508	1.89508	0
69	2016	0	0	53.47	72.14	1	0.761547	15.6598	150000000000	42000000000	72000000000	26000000000	0.049957	4400000000	15000000000	7060	19.3425	146345	11.8937	133.23	0	8.92721	79.6951	-3.92616	-3.92616	-0.21195	1	0.100656	1.47911	0.671215	0.269124	0.0300922	0.18064	-0.609411	-0.609411	1.04546	0.671215	0.1	8200000000	15000000000	0.133305	0.038206	0.0071189	1.90897	1.90897	0
69	2017	0	0	53.47	71.83	1	0.762983	15.6598	220000000000	64000000000	100000000000	48000000000	0.042851	-7700000000	28000000000	7425	20.3425	217463	12.2898	135.35	0	9.08	82.4464	-3.96046	-3.96046	-0.21195	1	0.193346	1.62132	0.698911	0.323671	-0.0354089	0.226217	-0.623164	-0.623164	1.01443	0.698911	0.3	8200000000	14000000000	0.18797	-0.0526163	0.0168212	1.62429	1.62429	0
69	2018	0	0	46.99	70.21	1	0.752005	15.6629	290000000000	92000000000	140000000000	71000000000	0.038394	-10000000000	24000000000	7790	21.3425	294167	12.5919	138.2	0	9.11136	83.0169	-3.99905	-3.99905	0.136	1	0.137009	1.61603	0.737692	0.331816	-0.0339406	0.244778	-0.598738	-0.598738	0.936183	0.737692	0.3	8200000000	15000000000	0.11126	-0.0459123	0.0113179	2.03469	2.03469	0
70	2008	0	0	49.14	62.89	1	0	49.1365	1100000000	41000000	320000000	55000000	0.031201	130000000	330000000	4173	11.4329	1127.11	7.02741	110.98	0	6.33214	40.096	-3.39997	-3.39997	0.05924	0	0.313194	2.47384	0.386032	0.25902	0.117571	0.09999	-0.322725	-0.322725	1.13445	0.386032	0	250000000	150000000	0.342359	0.136115	0	0.946215	0.946215	0
70	2009	0	0	49.14	60.39	1	0	4.91365	1200000000	65000000	380000000	77000000	0.033029	24000000	270000000	4538	12.4329	1227.79	7.11297	110.19	0	6.45519	41.6695	-3.463	-3.463	0.05924	0	0.239172	2.11956	0.401516	0.228048	0.0198733	0.0915649	-0.315185	-0.315185	2.32821	0.401516	0	250000000	150000000	0.240684	0.0216486	0	1.58105	1.58105	0
70	2010	0	0	49.14	60.04	1	0	4.91365	1600000000	180000000	520000000	200000000	0.039217	67000000	360000000	4903	13.4329	1596.35	7.37547	113.82	0	6.47995	41.9897	-3.50748	-3.50748	0.05924	0	0.221102	2.04248	0.454388	0.289225	0.0420158	0.13142	-0.327281	-0.327281	2.13849	0.454388	0	250000000	200000000	0.291569	0.0546281	0	1.59337	1.59337	0
70	2011	0	0	49.14	59.82	1	0.000163	4.91365	1800000000	220000000	670000000	230000000	0.023029	-48000000	310000000	5268	14.4329	1820.34	7.50678	119.96	0	6.25773	39.1592	-3.50542	-3.50542	0.05924	0	0.172174	1.69172	0.495641	0.260967	-0.0265586	0.129346	-0.325149	-0.325149	1.43842	0.495641	0	250000000	510000000	0.196185	-0.0302851	0	1.73525	1.73525	0
70	2012	0	0	49.14	59.16	1	0.002899	4.91365	2000000000	210000000	850000000	160000000	0.027426	81000000	250000000	5634	15.4356	1991.67	7.59673	123.08	0	6.17219	38.0959	-3.5282	-3.5282	0.238099	1	0.291311	1.5235	0.509238	0.161782	0.0409053	0.0823855	-0.384158	-0.384158	1.32348	0.509238	0.035	250000000	340000000	0.136622	0.0447554	0.0048068	1.5593	1.5593	0
70	2013	0	0	45.33	59.09	1	0.060905	4.53289	2300000000	190000000	930000000	150000000	0.028579	14000000	200000000	5999	16.4356	2253.47	7.72023	126.28	0	6.11358	37.3758	-3.55597	-3.55597	0.238099	1	-0.023686	1.51163	0.482769	0.148081	0.0063912	0.0714889	-0.375655	-0.375655	1.61967	0.482769	0.03	270000000	420000000	0.102658	0.0072313	0.004082	1.67084	1.67084	0
70	2016	0	0	39.18	58.98	1	0.662814	0	5100000000	620000000	2800000000	140000000	0.045221	300000000	530000000	7095	19.4384	5065.49	8.53021	133.23	0	6.40262	40.9935	-3.73354	-3.73354	0.238099	1	0.882775	1.26384	0.594942	0.060661	0.0593175	0.0360898	-0.44858	-0.44858	2.00255	0.594942	0.075	310000000	590000000	0.131631	0.0742925	0.0058135	1.95784	1.95784	0
70	2017	0	0	39.18	57.01	1	0.490365	0	6100000000	770000000	3500000000	150000000	0.048884	250000000	790000000	7460	20.4384	6087.09	8.71392	135.35	0	6.43807	41.4487	-3.7801	-3.7801	0.238099	1	0.186595	1.28621	0.610373	0.051046	0.0415528	0.0311571	-0.430785	-0.430785	1.49468	0.610373	0.036	630000000	580000000	0.155992	0.0499331	0.004456	1.90837	1.90837	0
70	2018	0	0	39.18	56.85	1	0.491912	0	7600000000	1600000000	4300000000	470000000	0.041464	-81000000	870000000	7825	21.4384	7553.08	8.92971	138.2	0	6.46144	41.7502	-3.82436	-3.82436	0.238099	1	0.042559	1.32069	0.634459	0.108014	-0.010742	0.0685305	-0.429694	-0.429694	1.21433	0.634459	0.045	630000000	700000000	0.142197	-0.0133291	0.0046352	1.97911	1.97911	0
78	2008	0	0	32.54	33.91	0	0	0	2800000000	920000000	1800000000	200000000	0.006063	210000000	120000000	5862	16.0603	2777.54	7.92932	110.98	0	7.14482	51.0484	-3.71306	-3.71306	0.168865	0	-0.113508	1.00032	0.718892	0.102577	0.0739455	0.0737418	-0.332874	-0.332874	1.30261	0.718892	0	650000000	450000000	0.0381601	0.0657953	0	2.50913	2.50913	0
78	2009	0	0	32.54	34.37	0	0.00687	0	3200000000	1100000000	2300000000	120000000	0.000193	210000000	190000000	6227	17.0603	3164.75	8.05983	110.19	0	7.31449	53.5017	-3.77261	-3.77261	0.168865	0	0.225266	0.816558	0.781156	0.051253	0.0652007	0.0400366	-0.350385	-0.350385	3.21088	0.781156	0	650000000	450000000	0.0674091	0.0742903	0	3.19764	3.03776	0
78	2010	0	0	27.66	28.77	0	0.005755	0	4100000000	1600000000	3200000000	62000000	0.013327	41000000	430000000	6592	18.0603	4147.79	8.33033	113.82	0	7.31886	53.5658	-3.81309	-3.81309	0.168865	0	0.475642	0.929988	0.782385	0.019885	0.0098744	0.0155577	-0.36653	-0.36653	2.65675	0.782385	0	650000000	410000000	0.13592	0.0129415	0	3.01607	3.01607	0
78	2011	0	0	27.66	28.75	0	0.007622	0	4800000000	1600000000	3900000000	0	0.0128	-190000000	540000000	6957	19.0603	4835.32	8.4837	119.96	0	7.07211	50.0147	-3.82392	-3.82392	0.168865	0	0.326572	1.00286	0.799178	0.0022	-0.0393634	0.0017582	-0.36387	-0.36387	1.66727	0.799178	0	650000000	410000000	0.130128	-0.0458883	0	2.85532	2.85532	0
78	2012	0	0	27.66	29.35	0	0.01091	0	5900000000	2300000000	4800000000	0	0.017239	-82000000	730000000	7323	20.063	5863.52	8.67651	123.08	0	7.04948	49.6952	-3.8611	-3.8611	0.136593	0	0.2098	0.984753	0.819737	0.001049	-0.013938	0.0008599	-0.37389	-0.37389	1.46673	0.819737	0	650000000	430000000	0.15163	-0.0169018	0	2.80578	2.80578	0
78	2013	0	0	24.66	36.87	0	0.119744	0	8000000000	2400000000	6100000000	0	0.028595	-120000000	1000000000	7688	21.063	8019.24	8.9896	126.28	0	7.11878	50.6771	-3.90995	-3.90995	0.136593	0	0.245467	1.08324	0.764565	0.002334	-0.0153471	0.0017845	-0.388767	-0.388767	1.40379	0.764565	0	730000000	590000000	0.172084	-0.0209894	0	2.59198	2.59198	0
78	2014	0	0	24.66	27.54	0	0.019058	0	9600000000	2800000000	7800000000	0	0.008683	-120000000	780000000	8053	22.063	9631.71	9.17281	128.81	0	7.1212	50.7115	-3.95025	-3.95025	0.136593	0	0.2263	1.01985	0.814926	0.008843	-0.0121973	0.0072064	-0.396331	-0.396331	1.55643	0.814926	0	730000000	680000000	0.0974328	-0.0146499	0	2.88508	2.88508	0
78	2015	0	0	23.98	31.93	0	0.146011	0	13000000000	2800000000	10000000000	0	0.040627	91000000	1500000000	8418	23.063	12762.3	9.45425	130.62	0	7.23798	52.3883	-4.00421	-4.00421	0.136593	0	0.134191	1.07093	0.832078	0.017444	0.0070918	0.0145148	-0.407092	-0.407092	2.2074	0.832078	0	750000000	460000000	0.152872	0.0093968	0	3.02614	3.02614	0
78	2016	0	0	45.93	48.97	0	0.514777	0	17000000000	2300000000	11000000000	24000000	0.02994	-1500000000	1700000000	8784	24.0658	16661.5	9.72085	133.23	0	7.29629	53.2359	-4.05086	-4.05086	0.136593	0	0.223803	1.34804	0.647212	0.015283	-0.0898477	0.0098913	-0.413234	-0.413234	1.45162	0.647212	0	2600000000	490000000	0.132392	-0.117299	0	2.38585	2.38585	0
78	2017	0	0	45.96	51.58	0	0.541461	0	31000000000	6000000000	23000000000	1700000000	0.026595	-2400000000	1800000000	9149	25.0658	30864.4	10.3374	135.35	0	7.6375	58.3314	-4.12322	-4.12322	0.136593	0	0.832999	1.10358	0.790469	0.071371	-0.0788259	0.0564166	-0.461708	-0.461708	1.20793	0.790469	0	2600000000	750000000	0.109136	-0.14602	0	2.82592	2.82592	0
78	2018	0	0	45.96	49.83	0	0.502602	0	41000000000	13000000000	31000000000	3400000000	0.016859	-1100000000	1300000000	9514	26.0658	41126.7	10.6244	138.2	0	7.68771	59.1009	-4.16713	-4.16713	0.136593	1	0.538952	1.09867	0.82691	0.100614	-0.0276019	0.0831987	-0.530146	-0.530146	1.01311	0.82691	0.02	2600000000	910000000	0.0414032	-0.0367795	0.001715	2.79727	2.79727	0
88	2008	0	0	67.37	73.25	1	0.125251	67.3695	4600000000	200000000	150000000	180000000	0.138129	250000000	160000000	4181	11.4548	4571.81	8.42766	110.98	0	7.59386	57.6667	-3.5752	-3.5752	0.059987	1	-0.388355	11.0874	0.080665	0.584527	0.0555715	0.0471509	-0.417173	-0.417173	1.12292	0.080665	0.24	1200000000	370000000	0.0378782	0.061385	0.0721944	-2.38247	-2.38247	0
88	2009	0	0	67.37	70.63	1	0.031611	67.3695	4900000000	180000000	110000000	190000000	0.106278	210000000	75000000	4546	12.4548	4863.14	8.48944	110.19	0	7.70437	59.3572	-3.62395	-3.62395	0.059987	1	-0.06604	16.3334	0.079491	0.708703	0.0425204	0.0563355	-0.429792	-0.429792	1.39373	0.079491	0.22	1200000000	340000000	0.0165021	0.04523	0.0599107	-1.78164	-1.78164	0
88	2010	0	0	67.37	68.42	1	0.005976	67.3695	5000000000	170000000	110000000	190000000	0.093871	220000000	170000000	4911	13.4548	4975.28	8.51224	113.82	0	7.47868	55.9307	-3.64496	-3.64496	0.059987	1	0.038649	18.8455	0.078657	0.729094	0.0445464	0.0573483	-0.434622	-0.434622	1.19985	0.078657	0.03	1200000000	320000000	0.0354804	0.0455736	0.0076802	0.191786	0.191786	0
88	2011	0	0	67.37	71.33	1	0.033663	0	5400000000	170000000	140000000	170000000	0.086654	130000000	110000000	5276	14.4548	5414.18	8.59678	119.96	0	7.16637	51.3569	-3.65146	-3.65146	0.059987	1	-0.134743	8.6843	0.077074	0.669808	0.0239007	0.0516248	-0.430514	-0.430514	1.46503	0.077074	0.35	1500000000	190000000	0.0216359	0.0260091	0.1051	-3.53554	-3.53554	0
88	2012	0	0	67.37	73.38	1	0.06856	0	5300000000	160000000	130000000	140000000	0.083906	99000000	200000000	5642	15.4575	5292.64	8.57407	123.08	0	6.96626	48.5288	-3.6657	-3.6657	0.067666	1	-0.122776	6.70864	0.074929	0.662682	0.0186657	0.0496541	-0.428716	-0.428716	1.56111	0.074929	0.1	1900000000	190000000	0.0364339	0.0182467	0.0358724	-0.801425	-0.801425	0
88	2013	0	0	67.37	68.77	1	0.008096	0	5600000000	270000000	150000000	230000000	0.076022	110000000	210000000	6007	16.4575	5587.08	8.62821	126.28	0	6.8326	46.6845	-3.6865	-3.6865	0.067666	1	-0.027711	6.0306	0.085955	0.68585	0.0192043	0.0589522	-0.434279	-0.434279	2.18903	0.085955	0.033	1900000000	180000000	0.0397356	0.0202727	0.0121098	0.340006	0.340006	0
88	2014	0	0	67.37	70.1	1	0.019301	0	6800000000	1000000000	110000000	1100000000	0.069362	120000000	600000000	6372	17.4575	6825.95	8.82849	128.81	0	6.85388	46.9757	-3.72966	-3.72966	0.067666	1	-0.022245	12.4091	0.188218	0.913275	0.017278	0.171895	-0.440736	-0.440736	2.99932	0.188218	0.052	1900000000	170000000	0.106761	0.0211092	0.0180764	0.566449	0.566449	0
88	2015	0	0	67.37	78.26	1	0.112661	0	7900000000	1200000000	510000000	1200000000	0.066338	16000000	740000000	6737	18.4575	7878.83	8.97193	130.62	0	6.86873	47.1795	-3.77184	-3.77184	0.067666	1	-0.172638	3.22688	0.229364	0.71975	0.0020225	0.165085	-0.440538	-0.440538	2.35423	0.229364	0.025	1900000000	160000000	0.107917	0.0023344	0.0071133	0.961935	0.961935	0
88	2016	0	0	67.37	78.26	1	0.783446	0	8300000000	1400000000	320000000	1400000000	0.046601	56000000	470000000	7103	19.4603	8257.13	9.01883	133.23	0	6.76937	45.8244	-3.79699	-3.79699	0.067666	1	0.139907	4.55099	0.215342	0.822638	0.0067301	0.177148	-0.453716	-0.453716	1.89242	0.215342	0.016	1900000000	320000000	0.060228	0.0070532	0.0039441	0.969975	0.969975	0
88	2017	0	0	67.37	78.13	1	0.782347	0	9300000000	1700000000	430000000	1700000000	0.046564	99000000	860000000	7468	20.4603	9296	9.13734	135.35	0	6.7509	45.5746	-3.83411	-3.83411	0.067666	1	0.211611	2.91157	0.238875	0.808312	0.0106516	0.193085	-0.461462	-0.461462	1.84136	0.238875	0.021	1900000000	520000000	0.104701	0.0119917	0.0049395	0.926776	0.926776	0
88	2018	0	0	67.37	78.13	1	0.782187	0	10000000000	2000000000	490000000	2000000000	0.047117	100000000	780000000	7833	21.4603	10309.7	9.24084	138.2	0	6.68657	44.7102	-3.86387	-3.86387	0.067666	1	0.17376	2.24436	0.248857	0.80992	0.0097699	0.201554	-0.464433	-0.464433	1.19079	0.248857	0.027	1900000000	1900000000	0.0834516	0.0108352	0.0056411	0.775481	0.775481	0
89	2008	0	0	61.36	69.12	1	0.168228	61.3556	5400000000	56000000	460000000	0	0.046679	690000000	230000000	3918	10.7342	5430.86	8.59985	110.98	0	7.74901	60.0472	-3.55836	-3.55836	0.059987	1	0.220718	3.42335	0.139359	0.388561	0.126282	0.0541495	-0.452354	-0.452354	1.30483	0.139359	0.03	1700000000	2600000000	0.0589788	0.172268	0.0127369	0.0551189	0.0551189	0
89	2009	0	0	61.36	66.09	1	0.055634	61.3556	5800000000	53000000	500000000	0	0.100665	580000000	100000000	4283	11.7342	5790.77	8.66402	110.19	0	7.8628	61.8236	-3.60584	-3.60584	0.059987	1	0.096924	3.63813	0.103256	0.171097	0.100145	0.0176668	-0.449233	-0.449233	1.50052	0.103256	0.035	1700000000	2500000000	0.0184505	0.106782	0.010893	0.188674	0.188674	0
89	2010	0	0	61.36	64.46	1	0.048154	61.3556	6500000000	0	670000000	0	0.11067	910000000	410000000	4648	12.7342	6536.07	8.78509	113.82	0	7.71841	59.5738	-3.63616	-3.63616	0.059987	1	0.142387	1.69667	0.104214	0.011766	0.139592	0.0012262	-0.460086	-0.460086	1.20645	0.104214	0.045	1700000000	2700000000	0.070118	0.157558	0.0131349	-0.0986177	-0.0986177	0
89	2011	0	0	61.36	65.49	1	0.031563	14.8239	9200000000	1600000000	700000000	1600000000	0.072818	750000000	1000000000	5013	13.7342	9164.06	9.12304	119.96	0	7.60507	57.8371	-3.66731	-3.66731	0.059987	1	0.22842	2.97255	0.251293	0.694138	0.0818508	0.174432	-0.469075	-0.469075	1.01425	0.251293	0.056	1700000000	2500000000	0.160602	0.114761	0.0144817	0.179542	0.179542	0
89	2012	0	0	61.36	64.13	1	0.025742	0	10000000000	2300000000	780000000	2300000000	0.056383	840000000	710000000	5379	14.737	10402.5	9.2498	123.08	0	7.51528	56.4794	-3.69963	-3.69963	0.18473	1	0.059982	2.00651	0.293495	0.743058	0.0803405	0.218084	-0.454979	-0.454979	0.919065	0.293495	0.035	1700000000	2300000000	0.0772841	0.091198	0.0064555	0.734226	0.734226	0
89	2013	0	0	61.3	66.75	1	0.054302	0	12000000000	2300000000	1700000000	2300000000	0.042916	930000000	460000000	5744	15.737	11861.3	9.38104	126.28	0	7.42876	55.1865	-3.73146	-3.73146	0.18473	1	0.029568	0.792981	0.341296	0.578615	0.0781861	0.197479	-0.459926	-0.459926	0.958888	0.341296	0.035	1700000000	9200000000	0.0443558	0.0891505	0.0056921	0.970949	0.970949	0
89	2014	0	0	61.3	65.61	1	0.042669	0	13000000000	2400000000	2800000000	1800000000	0.021752	900000000	450000000	6109	16.737	12697.5	9.44916	128.81	0	7.33574	53.813	-3.76196	-3.76196	0.18473	1	0.167635	0.867282	0.376038	0.410083	0.0711118	0.154207	-0.468021	-0.468021	1.14881	0.376038	0.028	1700000000	8200000000	0.037541	0.0761253	0.0039937	1.22263	1.22263	0
89	2015	0	0	56.97	63.5	1	0.666632	0	12000000000	0	1700000000	0	0.044579	1200000000	410000000	6474	17.737	11955	9.38891	130.62	0	7.18795	51.6667	-3.78533	-3.78533	0.18473	1	-0.00698	1.27623	0.142207	0.005382	0.0989468	0.0007654	-0.465013	-0.465013	1.54198	0.142207	0.058	2100000000	7900000000	0.0321592	0.0931605	0.0093675	0.37835	0.37835	0
89	2016	0	0	56.97	68.33	1	0.733633	0	12000000000	0	1800000000	0	0.046071	1100000000	350000000	6840	18.7397	12479.9	9.43187	133.23	0	7.07939	50.1178	-3.81204	-3.81204	0.18473	1	0.028368	1.67465	0.141008	0.003614	0.0913975	0.0005096	-0.467459	-0.467459	1.45562	0.141008	0.095	2100000000	7700000000	0.0291481	0.0954101	0.0162963	0.0790786	0.0790786	0
89	2017	0	0	56.97	72.24	1	0.745427	0	13000000000	0	1900000000	0	0.051462	1100000000	430000000	7205	19.7397	13116.9	9.48165	135.35	0	7.00529	49.074	-3.8423	-3.8423	0.18473	1	0.093699	2.00968	0.144605	0.002576	0.0825812	0.0003725	-0.471137	-0.471137	1.50481	0.144605	0.11	2100000000	7400000000	0.0341963	0.0867964	0.0180759	0.0362285	0.0362285	0
89	2018	0	0	56.97	69.7	1	0.746178	0	13000000000	0	1800000000	0	0.050679	1100000000	860000000	7570	20.7397	13453.4	9.50699	138.2	0	6.87915	47.3228	-3.86465	-3.86465	0.18473	1	0.083843	2.22961	0.13351	0.002797	0.0783914	0.0003734	-0.471525	-0.471525	1.32097	0.13351	0.086	2100000000	7600000000	0.0652496	0.0804029	0.0134457	0.0972247	0.0972247	0
90	2008	0	0	36.35	44.99	1	0.428417	28.6488	5400000000	2000000000	2900000000	300000000	-0.02129	-940000000	660000000	5504	15.0794	5391.52	8.59258	110.98	0	7.74246	59.9457	-3.73171	-3.73171	0.005109	0	0.004211	1.45396	0.613565	0.13382	-0.174371	0.0821073	-0.360108	-0.360108	0.895539	0.613565	0	300000000	220000000	0.096952	-0.138997	0	2.1912	2.1912	0
90	2009	0	0	36.35	49.26	1	0.536031	4.50029	5900000000	1700000000	2600000000	330000000	0.009799	-8700000	410000000	5869	16.0795	5889.77	8.68097	110.19	0	7.87819	62.0658	-3.78057	-3.78057	0.005109	1	-0.063435	1.46873	0.552343	0.193253	-0.0014841	0.106742	-0.438845	-0.438845	1.45716	0.552343	0.02	460000000	200000000	0.075345	-0.0016213	0.0016939	1.98204	1.98204	0
90	2010	0	0	36.35	45.72	1	0.514541	4.50029	10000000000	2500000000	4300000000	270000000	0.010902	-130000000	910000000	6234	17.0795	10160.2	9.22624	113.82	0	8.10599	65.7071	-3.83189	-3.83189	0.005109	1	0.330015	1.23554	0.539683	0.217585	-0.0125087	0.117427	-0.47538	-0.47538	1.06987	0.539683	0.075	460000000	170000000	0.153936	-0.0215784	0.0058148	1.58712	1.58712	0
90	2011	0	0	36.35	43.24	1	0.416965	0	7500000000	2400000000	4000000000	63000000	0.027095	140000000	590000000	6599	18.0795	7500.25	8.92269	119.96	0	7.43806	55.3247	-3.82606	-3.82606	0.005109	1	0.000216	1.21169	0.590704	0.098498	0.0192811	0.0581832	-0.454618	-0.454618	1.00775	0.590704	0.035	460000000	160000000	0.0579017	0.0142333	0.001573	1.98708	1.98708	0
90	2012	0	0	36.35	41.19	1	0.39625	0	8600000000	2400000000	4500000000	530000000	0.02916	650000000	1100000000	6965	19.0822	8578.28	9.05699	123.08	0	7.35862	54.1493	-3.85817	-3.85817	-0.278989	1	-0.13155	1.3346	0.624482	0.157328	0.0758563	0.0982485	-0.4892	-0.4892	1.06891	0.624482	0.05	500000000	150000000	0.152	0.0867593	0.0033486	1.84411	1.84411	0
90	2013	0	0	36.35	39.63	1	0.371	0	9800000000	2700000000	5200000000	970000000	0.038648	550000000	1800000000	7330	20.0822	9791.52	9.18927	126.28	0	7.2769	52.9533	-3.88937	-3.88937	-0.278989	1	0.465281	1.3801	0.655718	0.1885	0.0564509	0.123603	-0.513611	-0.513611	1.03492	0.655718	0.206	550000000	240000000	0.214904	0.0644348	0.0132686	1.48166	1.48166	0
90	2014	0	0	36.35	51.3	1	0.545707	0	11000000000	2900000000	6300000000	830000000	0.038224	350000000	2100000000	7695	21.0822	11027.3	9.30813	128.81	0	7.22625	52.2187	-3.92363	-3.92363	-0.278989	1	0.173864	1.34885	0.664769	0.146047	0.0318501	0.0970875	-0.506959	-0.506959	1.35623	0.664769	0.23	550000000	190000000	0.218081	0.0358698	0.0129788	1.63685	1.63685	0
90	2015	0	0	23.47	59.31	1	0.617354	19.3194	17000000000	6300000000	8800000000	1400000000	0.023703	-2200000000	4200000000	8060	22.0822	16553.8	9.71437	130.62	0	7.43712	55.3108	-3.98608	-3.98608	-0.278989	1	0.192321	1.55053	0.625577	0.154562	-0.132486	0.0966904	-0.510534	-0.510534	1.32628	0.625577	0.2	860000000	170000000	0.38258	-0.198883	0.0155172	1.42433	1.42433	0
90	2016	0	0	23.47	58.11	1	0.640246	19.3194	19000000000	7600000000	9100000000	3700000000	0.023127	-730000000	3600000000	8426	23.0849	19290.6	9.86737	133.23	0	7.40627	54.8529	-4.02315	-4.02315	-0.278989	1	-0.017215	1.709	0.671569	0.294575	-0.0378982	0.197827	-0.516416	-0.516416	1.17526	0.671569	0.2	1200000000	250000000	0.216275	-0.0441638	0.0144714	1.63079	1.63079	0
90	2017	0	0	23.47	58.1	1	0.638409	19.3194	26000000000	9000000000	13000000000	6600000000	0.023194	-1600000000	2400000000	8791	24.0849	25792.7	10.1578	135.35	0	7.50487	56.3231	-4.07259	-4.07259	-0.278989	1	0.087063	1.74064	0.74455	0.345334	-0.0610349	0.257118	-0.529496	-0.529496	1.13613	0.74455	0.2	1200000000	310000000	0.126325	-0.0816072	0.0124183	2.08544	2.08544	0
96	2008	0	0	38.75	69.42	1	0.209388	47.3052	1700000000	0	85000000	0	0.077164	97000000	670000000	3604	9.87397	1680.88	7.42707	110.98	0	6.69226	44.7864	-3.40134	-3.40134	0.041101	1	-0.11227	8.61272	0.05046	0	0.0574221	0	-0.385895	-0.385895	1.11142	0.05046	0.08	530000000	120000000	0.381744	0.0546779	0.0239288	-1.02588	-1.02588	0
96	2009	0	0	57.61	65.41	1	0.011778	3.24849	1800000000	0	160000000	0	0.061164	23000000	590000000	3969	10.874	1836.7	7.51572	110.19	0	6.8207	46.5219	-3.46137	-3.46137	0.041101	0	-0.485686	4.18767	0.102706	0.168516	0.0127893	0.0173076	-0.310301	-0.310301	2.29559	0.102706	0	530000000	160000000	0.353451	0.0139749	0	0.493255	0.493255	0
96	2010	0	0	57.61	64.75	1	0.031285	3.24849	1900000000	0	120000000	0	0.046543	-29000000	660000000	4334	11.874	1873.83	7.53574	113.82	0	6.62075	43.8344	-3.46958	-3.46958	0.041101	0	0.489295	6.33158	0.079303	0.207758	-0.0154782	0.0164758	-0.342751	-0.342751	1.90852	0.079303	0	530000000	150000000	0.358045	-0.0157912	0	0.334036	0.334036	0
96	2011	0	0	57.61	64.09	1	0.013091	3.24849	2000000000	0	150000000	0	0.047325	-42000000	600000000	4699	12.874	1989.79	7.59578	119.96	0	6.33193	40.0933	-3.45758	-3.45758	0.041101	1	0.058874	5.23319	0.088711	0.164666	-0.0211741	0.0146077	-0.391849	-0.391849	1.19147	0.088711	0.06	530000000	97000000	0.320128	-0.0224843	0.0169065	-0.448365	-0.448365	0
96	2012	0	0	57.61	63.02	1	0.576083	3.24849	2000000000	0	160000000	0	0.010561	24000000	660000000	5065	13.8767	1990.1	7.59594	123.08	0	6.17155	38.088	-3.46571	-3.46571	0.041101	1	-0.339643	5.21712	0.09312	0.151654	0.0120488	0.014122	-0.380941	-0.380941	1.10829	0.09312	0.02	530000000	85000000	0.33202	0.0120507	0.0053071	-0.0516612	-0.0516612	0
96	2013	0	0	57.61	62.22	1	0.578397	3.24849	2000000000	0	150000000	0	0.033357	37000000	820000000	5430	14.8767	2048.36	7.6248	126.28	0	6.03801	36.4575	-3.47741	-3.47741	0.041101	1	-0.100381	5.96683	0.085742	0.154107	0.0182061	0.0132134	-0.391165	-0.391165	1.43723	0.085742	0.02	530000000	79000000	0.41268	0.0187392	0.0053063	-0.0944686	-0.0944686	0
96	2014	0	0	57.61	65.83	1	0.630504	3.24849	2000000000	0	120000000	0	0.021448	23000000	930000000	5795	15.8767	2033.06	7.6173	128.81	0	5.91359	34.9706	-3.48965	-3.48965	0.041101	1	0.160775	8.45855	0.070359	0.185824	0.0111827	0.0130744	-0.399339	-0.399339	2.09062	0.070359	0.02	530000000	87000000	0.455659	0.0110992	0.0051553	-0.0007653	-0.0007653	0
96	2015	0	0	55.41	59.16	1	0.556099	3.24849	2200000000	0	170000000	0	0.06737	58000000	1200000000	6160	16.8767	2217.05	7.70393	130.62	0	5.89797	34.7861	-3.52607	-3.52607	0.041101	1	-0.009966	7.56098	0.089219	0.133915	0.0259897	0.0119478	-0.398546	-0.398546	4.06816	0.089219	0.02	530000000	77000000	0.57402	0.0283418	0.0051941	0.443631	0.443631	0
96	2016	0	0	55.54	67.03	1	0.573597	3.24849	2400000000	0	99000000	0	0.122159	-45000000	1200000000	6526	17.8794	2429.88	7.79559	133.23	0	5.85123	34.2369	-3.55535	-3.55535	0.041101	1	-0.092942	13.4903	0.051592	0.207036	-0.018717	0.0106814	-0.395633	-0.395633	3.1939	0.051592	0.1	530000000	73000000	0.528652	-0.0205138	0.0238154	-0.546367	-0.546367	0
96	2017	0	0	55.54	70.37	1	0.663133	3.24849	2600000000	0	130000000	0	0.060702	82000000	1300000000	6891	18.8794	2553.16	7.84509	135.35	0	5.79615	33.5953	-3.58234	-3.58234	0.041101	1	0.373527	11.5089	0.0593	0.153934	0.0320053	0.0091283	-0.418786	-0.418786	2.73497	0.0593	0.02	530000000	69000000	0.540233	0.0336293	0.0043459	0.0449474	0.0449474	0
96	2018	0	0	55.54	74.16	1	0.684584	3.24849	2600000000	0	130000000	0	0.042204	78000000	1400000000	7256	19.8794	2646.94	7.88116	138.2	0	5.70272	32.521	-3.59968	-3.59968	0.041101	1	0.330623	12.1159	0.055786	0.150818	0.0295086	0.0084135	-0.418659	-0.418659	1.87167	0.055786	0.02	530000000	73000000	0.53295	0.0305925	0.004136	-0.189517	-0.189517	0
99	2008	0	0	46.65	52.72	1	0	46.6457	2300000000	770000000	250000000	630000000	0.040944	140000000	260000000	3611	9.89315	2309.61	7.74484	110.98	0	6.97859	48.7007	-3.44482	-3.44482	0.18473	1	0.288604	2.8538	0.378659	0.715962	0.0607444	0.271105	-0.393866	-0.393866	1.06951	0.378659	0.05	510000000	1400000000	0.112874	0.0612278	0.0112072	0.840298	0.840298	0
99	2009	0	0	46.65	49.08	1	0.003923	46.6457	2500000000	800000000	310000000	680000000	0.045251	140000000	260000000	3976	10.8932	2504.11	7.82569	110.19	0	7.10199	50.4383	-3.50105	-3.50105	0.18473	1	0.189289	2.47229	0.391922	0.688442	0.05616	0.269816	-0.393557	-0.393557	1.52694	0.391922	0.05	510000000	1400000000	0.111336	0.0608892	0.0111187	1.01723	1.01723	0
99	2010	0	0	46.65	49.19	1	0.009413	46.6457	2500000000	700000000	220000000	680000000	0.049693	300000000	240000000	4341	11.8932	2516.41	7.83059	113.82	0	6.8798	47.3317	-3.51088	-3.51088	0.18473	1	0.088697	3.36331	0.356164	0.755498	0.11931	0.269081	-0.396014	-0.396014	1.88266	0.356164	0.05	510000000	1600000000	0.0951448	0.119896	0.0102552	1.00181	1.00181	0
99	2011	0	0	46.65	51.58	1	0.040069	0	2700000000	720000000	310000000	670000000	0.052258	200000000	240000000	4706	12.8932	2710.93	7.90505	119.96	0	6.58974	43.4246	-3.5051	-3.5051	0.18473	1	0.122311	2.66309	0.3603	0.684806	0.0733519	0.246736	-0.396754	-0.396754	1.73385	0.3603	0.05	510000000	1700000000	0.0970964	0.0790221	0.010205	1.01305	1.01305	0
99	2012	0	0	46.65	49.3	1	0.022415	0	3500000000	1300000000	420000000	1100000000	0.041085	200000000	860000000	5072	13.8959	3531.03	8.16934	123.08	0	6.63743	44.0554	-3.55323	-3.55323	0.18473	1	0.106163	3.54005	0.435512	0.725552	0.0579936	0.315987	-0.404966	-0.404966	1.5526	0.435512	0.05	510000000	1800000000	0.318077	0.0755375	0.0094728	0.939574	0.939574	0
99	2013	0	0	42.18	45.67	1	0.057124	0	3800000000	1100000000	550000000	830000000	0.050666	300000000	220000000	5437	14.8959	3839.99	8.25323	126.28	0	6.53566	42.7148	-3.57588	-3.57588	0.18473	1	0.087771	1.81922	0.360138	0.601346	0.0790772	0.216567	-0.41202	-0.41202	1.61286	0.360138	0.075	570000000	2500000000	0.0623109	0.0859964	0.0120631	0.943902	0.943902	0
99	2014	0	0	39.53	48.37	1	0.028865	0	4500000000	1000000000	550000000	1000000000	0.046189	270000000	330000000	5802	15.8959	4454.44	8.40166	128.81	0	6.52252	42.5433	-3.61357	-3.61357	0.18473	1	0.127961	2.22015	0.388661	0.681553	0.0596978	0.264893	-0.417179	-0.417179	2.25949	0.388661	0.075	610000000	2700000000	0.08581	0.0692502	0.0118373	1.2112	1.2112	0
99	2015	0	0	38.63	44.83	1	0.047772	0	5000000000	1200000000	760000000	1200000000	0.034962	330000000	370000000	6167	16.8959	4961.76	8.50952	130.62	0	6.51471	42.4415	-3.65219	-3.65219	0.18473	1	-0.037119	1.87195	0.432835	0.645238	0.0661342	0.279282	-0.41643	-0.41643	2.23819	0.432835	0.075	610000000	3300000000	0.0829486	0.0736663	0.0102045	1.40745	1.40745	0
99	2016	0	0	38.63	47.34	1	0.479393	0	4900000000	1200000000	880000000	930000000	0.018331	290000000	340000000	6533	17.8986	4893.19	8.4956	133.23	0	6.37664	40.6616	-3.66708	-3.66708	0.18473	0	-0.091108	1.61162	0.412218	0.562942	0.0593834	0.232055	-0.352306	-0.352306	1.86262	0.412218	0	610000000	3100000000	0.0694965	0.0585628	0	1.67101	1.67101	0
99	2017	0	0	38.63	48.35	1	0.476847	0	5600000000	1600000000	880000000	1500000000	0.017003	-74000000	550000000	6898	18.8986	5621.43	8.63434	135.35	0	6.37927	40.6951	-3.70758	-3.70758	0.18473	1	0.083483	2.05301	0.455037	0.656874	-0.013247	0.298902	-0.418508	-0.418508	1.42752	0.455037	0.015	610000000	2900000000	0.112584	-0.0152185	0.0018579	1.62641	1.62641	0
99	2018	0	0	38.63	47.23	1	0.430321	0	5700000000	1600000000	870000000	1300000000	0.028101	230000000	410000000	7263	19.8986	5663.56	8.64181	138.2	0	6.25312	39.1015	-3.72313	-3.72313	0.18473	1	0.122952	2.30874	0.434482	0.644918	0.0412475	0.280205	-0.42557	-0.42557	1.03803	0.434482	0.025	610000000	2800000000	0.073446	0.0415567	0.0026954	1.41327	1.41327	0
100	2008	2	8	12.7	30.13	1	0.278552	2.84355	23000000000	5700000000	17000000000	240000000	0.018994	500000000	3500000000	2448	6.70685	23192.7	10.0516	110.98	1.09861	9.05712	82.0314	-3.41602	-3.41602	0.05924	0	-0.016598	1.09528	0.732179	0.018562	0.0217448	0.0135907	-0.43734	-0.43734	1.02366	0.732179	0	2600000000	2700000000	0.168457	0.0244108	0	2.34202	2.34202	0
100	2009	2	7	11.19	32.56	0	0.326795	3.54111	30000000000	7100000000	19000000000	2100000000	0.02327	740000000	5800000000	2813	7.70685	30234.5	10.3167	110.19	1.09861	9.36268	87.6598	-3.4392	-3.4392	0.05924	0	0.152943	1.26689	0.721231	0.109458	0.0244	0.0789445	-0.453809	-0.453809	1.18669	0.721231	0	2900000000	3100000000	0.24996	0.0318084	0	2.23921	2.23921	0
100	2010	6	12	9.8	44.67	0	0.262824	8.86547	53000000000	19000000000	31000000000	3900000000	0.008834	800000000	16000000000	3178	8.70685	53478.1	10.887	113.82	1.94591	9.56513	91.4917	-3.46363	-3.46363	0.05924	0	0.170985	1.45906	0.661685	0.137585	0.0148762	0.0910379	-0.478413	-0.478413	0.956049	0.661685	0	4200000000	2900000000	0.530808	0.0263127	0	1.62321	1.62321	0
100	2011	7	1	9.8	23.53	1	0.180643	2.04619	74000000000	28000000000	38000000000	15000000000	0.022577	1700000000	12000000000	3543	9.70685	74014.3	11.212	119.96	2.07944	9.34646	87.3563	-3.52029	-3.52029	0.05924	1	0.172809	1.26551	0.739467	0.303763	0.022513	0.224623	-0.552666	-0.552666	0.9533	0.739467	0.05	8500000000	11000000000	0.232746	0.0311583	0.007925	1.9417	1.9417	0
100	2012	3	3	9.8	24.33	0	0.274888	2.04619	80000000000	23000000000	45000000000	13000000000	0.01596	3900000000	10000000000	3909	10.7096	79744.8	11.2866	123.08	1.38629	9.17012	84.0911	-3.57084	-3.57084	0.05924	1	0.144345	1.13113	0.74628	0.239711	0.0491004	0.178892	-0.558331	-0.558331	0.980421	0.74628	0.038	8500000000	21000000000	0.134654	0.052902	0.0043518	2.21863	2.21863	0
100	2013	11	0	9.74	22.32	0	0.18917	0	78000000000	22000000000	37000000000	15000000000	0.036945	5200000000	9400000000	4274	11.7096	78080.6	11.2655	126.28	2.48491	8.92105	79.5851	-3.62104	-3.62104	0.05924	1	0.227758	1.29013	0.744391	0.360827	0.0663623	0.268596	-0.560009	-0.560009	0.999027	0.744391	0.06	8500000000	20000000000	0.118394	0.0649774	0.0064191	2.14587	2.14587	0
100	2014	18	1	8.79	22.99	0	0.237157	1.11617	93000000000	28000000000	48000000000	12000000000	0.045574	5400000000	11000000000	4639	12.7096	92876.9	11.439	128.81	2.94444	8.88054	78.8641	-3.66219	-3.66219	0.05924	1	0.184644	1.15641	0.710795	0.273267	0.0582733	0.194237	-0.566961	-0.566961	1.08394	0.710795	0.08	9500000000	20000000000	0.135592	0.069316	0.0096848	1.90891	1.90891	0
100	2015	43	3	7.18	35.91	0	0.332154	10.1732	110000000000	30000000000	54000000000	14000000000	0.028903	7400000000	13000000000	5004	13.7096	111755	11.6241	130.62	3.78419	8.89915	79.1948	-3.70168	-3.70168	0.05924	1	0.035372	0.995864	0.663286	0.271873	0.0661633	0.18033	-0.570888	-0.570888	1.09522	0.663286	0.08	12000000000	26000000000	0.137884	0.0796116	0.010533	1.71625	1.71625	0
100	2016	133	1	7.19	39.08	0	0.456061	10.1855	150000000000	44000000000	67000000000	28000000000	0.014528	8000000000	24000000000	5370	14.7123	147137	11.8991	133.23	4.89784	8.93126	79.7674	-3.74083	-3.74083	0.05924	1	0.016362	1.12823	0.689087	0.336295	0.0545614	0.231737	-0.58019	-0.58019	0.972744	0.689087	0.08	12000000000	38000000000	0.213106	0.0718357	0.0087432	1.74192	1.74192	0
100	2017	250	0	7.84	40.64	0	0.432134	9.20475	160000000000	53000000000	72000000000	31000000000	0.022114	9200000000	23000000000	5735	15.7123	160294	11.9848	135.35	5.52545	8.85465	78.4048	-3.78296	-3.78296	0.05924	1	0.047887	1.10863	0.662227	0.319387	0.0574545	0.211507	-0.58575	-0.58575	0.994039	0.662227	0.1	14000000000	33000000000	0.158228	0.0625921	0.0091853	1.72765	1.72765	0
100	2018	150	1	7.82	37.98	0	0.363139	0	190000000000	69000000000	79000000000	50000000000	0.021089	10000000000	26000000000	6100	16.7123	192764	12.1692	138.2	5.01728	8.80551	77.5371	-3.82406	-3.82406	0.05924	1	0.016117	1.01868	0.684216	0.402274	0.0544011	0.275242	-0.591138	-0.591138	0.875775	0.684216	0.1	14000000000	36000000000	0.160345	0.0654209	0.008453	1.78642	1.78642	0
150	2008	0	0	48.01	57.81	0	0.079521	0	1200000000	0	460000000	0	0.070177	47000000	260000000	5794	15.874	1218.87	7.10568	110.98	0	6.40266	40.9941	-3.59098	-3.59098	0.136	0	0.970507	2.59049	0.480059	0.207173	0.0388087	0.0994553	-0.334189	-0.334189	1.12351	0.480059	0	320000000	10000000	0.238313	0.0434755	0	1.46791	1.46791	0
150	2009	0	0	48.48	52.24	0	0.025903	0	1100000000	0	260000000	0	0.090027	-82000000	120000000	6159	16.874	1114	7.01571	110.19	0	6.36692	40.5377	-3.62426	-3.62426	0.136	0	-0.265198	4.16369	0.347549	0.316813	-0.0737615	0.110108	-0.276513	-0.276513	1.85231	0.347549	0	320000000	8500000	0.0949209	-0.0674152	0	1.55789	1.55789	0
150	2010	0	0	48.48	52.06	0	0.01364	0	1000000000	70000000	100000000	70000000	0.009673	-130000000	2100000	6524	17.874	1031.42	6.93869	113.82	0	6.09619	37.1636	-3.60982	-3.60982	0.136	0	-0.782278	9.57335	0.285637	0.653505	-0.122632	0.186665	-0.248971	-0.248971	1.89713	0.285637	0	320000000	9600000	0.0018607	-0.113542	0	1.54482	1.54482	0
150	2011	0	0	48.48	53.83	0	0.01364	0	1500000000	180000000	620000000	50000000	0.005288	87000000	2700000	6889	18.874	1490.04	7.30656	119.96	0	6.09083	37.0982	-3.64868	-3.64868	0.136	0	0.331958	1.92804	0.528672	0.21913	0.0582388	0.115848	-0.322102	-0.322102	1.24624	0.528672	0	320000000	19000000	0.0026641	0.0841347	0	1.92438	1.92438	0
150	2012	0	0	48.48	58.1	0	0.052112	0	1700000000	240000000	760000000	72000000	0.001408	-516680	13000000	7255	19.8767	1655.47	7.41184	123.08	0	6.02197	36.2641	-3.6739	-3.6739	0.136	0	-0.19227	1.78153	0.574363	0.204695	-0.0003121	0.117569	-0.303022	-0.303022	1.52163	0.574363	0	320000000	57000000	0.0088551	-0.0003468	0	2.22225	2.22225	0
150	2013	0	0	48.48	55.7	0	0.041559	0	2700000000	1400000000	680000000	1100000000	0.033835	-800000000	110000000	7620	20.8767	2716.15	7.90697	126.28	0	6.26146	39.2059	-3.76391	-3.76391	0.136	0	7.58918	3.54711	0.706744	0.646969	-0.294141	0.457242	-0.563287	-0.563287	1.35447	0.706744	0	320000000	52000000	0.0663693	-0.482601	0	2.99808	2.99808	0
150	2014	0	0	48.48	62.12	0	0.185757	0	2500000000	1200000000	1600000000	0	0.011798	-120000000	9500000	7985	21.8767	2527.72	7.83507	128.81	0	6.08266	36.9988	-3.76704	-3.76704	0.136	0	-0.783791	1.52692	0.673085	0.072081	-0.0489325	0.0485166	-0.297967	-0.297967	2.90596	0.673085	0	320000000	46000000	0.0035093	-0.0455379	0	2.97621	2.97621	0
150	2015	0	0	35.08	68.43	0	0.123959	0	4500000000	1500000000	1400000000	1400000000	0.012102	380000000	320000000	8350	22.8767	4549.64	8.4228	130.62	0	6.44833	41.5809	-3.87951	-3.87951	0.136	0	5.54029	2.52577	0.630016	0.515311	0.0828218	0.324654	-0.551361	-0.551361	3.44557	0.630016	0	450000000	57000000	0.127437	0.149071	0	2.63577	2.63577	0
150	2016	0	0	37.08	69.9	0	0.594485	0	7200000000	2600000000	3400000000	980000000	0.103158	-570000000	1500000000	8716	23.8794	7199.98	8.88183	133.23	0	6.66654	44.4428	-3.95738	-3.95738	3.17761	1	0.257199	0.957744	0.65133	0.267732	-0.0785913	0.174382	-0.126872	-0.204354	2.24191	0.65133	0.2	450000000	810000000	0.320207	-0.124374	0.0196853	1.60757	1.60757	0
150	2017	0	0	37.08	72.33	0	0.560943	0	7600000000	3100000000	4000000000	970000000	0.024188	43000000	310000000	9081	24.8794	7620.29	8.93857	135.35	0	6.60404	43.6133	-3.98698	-3.98698	3.17761	1	0.632274	0.711852	0.68845	0.241798	0.0056406	0.166466	-0.150328	-0.204354	2.24506	0.68845	0.1	450000000	840000000	0.0435628	0.0059698	0.0062195	2.48828	2.48828	0
150	2018	0	0	37.08	68.38	0	0.509066	0	8300000000	2900000000	4300000000	1200000000	0.024254	370000000	120000000	9446	25.8794	8274.17	9.02089	138.2	0	6.52742	42.6072	-4.01378	-4.01378	3.17761	0	0.041503	0.663539	0.695233	0.247856	0.0450484	0.172318	-0.0747363	-0.204354	1.74503	0.695233	0	630000000	720000000	0.0157599	0.048914	0	2.60644	2.60644	0
151	2008	0	0	49.78	51.95	1	0	39.7811	1200000000	29000000	250000000	5100000	0.037856	28000000	310000000	3593	9.84384	1155.5	7.05229	110.98	0	6.35456	40.3804	-3.3407	-3.3407	0.464605	1	-0.107294	2.57436	0.224753	0.02613	0.0239513	0.0058728	-0.323212	-0.323212	1.08229	0.224753	0.09	300000000	80000000	0.299713	0.0263516	0.0253639	-0.407264	-0.407264	0
151	2009	0	0	49.78	53.19	1	0.0208	39.7811	1100000000	0	220000000	5100000	0.025984	8600000	340000000	3958	10.8438	1119.12	7.0203	110.19	0	6.37109	40.5907	-3.38384	-3.38384	0.464605	1	0.101229	2.86706	0.197865	0.023155	0.0077259	0.0045816	-0.327653	-0.327653	2.20198	0.197865	0.07	300000000	81000000	0.296023	0.0074827	0.0179305	0.141602	0.141602	0
151	2010	0	0	48.09	50.04	1	0.001941	9.94528	1100000000	0	200000000	4900000	0.00712	-130000000	180000000	4323	11.8438	1088.24	6.99232	113.82	0	6.14331	37.7403	-3.37854	-3.37854	0.136593	1	0.32557	3.16773	0.190006	0.023841	-0.120088	0.0045299	-0.356101	-0.356101	3.28812	0.190006	0.02	300000000	92000000	0.162814	-0.116774	0.0052895	1.22164	1.22164	0
151	2011	0	0	48.09	49.43	1	0.003795	9.94528	1200000000	0	320000000	4700000	-0.00916	160000000	330000000	4688	12.8438	1185.18	7.07765	119.96	0	5.90001	34.8101	-3.36523	-3.36523	0.136593	0	0.109551	2.56592	0.272902	0.014493	0.131296	0.0039552	-0.313183	-0.313183	2.27933	0.272902	0	300000000	86000000	0.299149	0.142992	0	0.965029	0.965029	0
151	2012	0	0	50.09	51.63	1	0.007717	9.94528	1700000000	0	750000000	4700000	0.026474	540000000	870000000	5054	13.8466	1665.86	7.41809	123.08	0	6.02705	36.3253	-3.43381	-3.43381	0.041101	1	0.612361	1.76019	0.45525	0.006171	0.325504	0.0028093	-0.435198	-0.435198	1.60706	0.45525	0.07	300000000	82000000	0.730011	0.457518	0.0174813	-0.222776	-0.222776	0
151	2013	0	0	50.09	52.5	1	0.008212	9.94528	2500000000	0	1500000000	4600000	0.037169	730000000	1600000000	5419	14.8466	2489.91	7.82	126.28	0	6.19259	38.3482	-3.50883	-3.50883	0.041101	1	-0.071164	1.49054	0.606677	0.003015	0.293236	0.0018291	-0.426043	-0.426043	1.42726	0.606677	0.3	300000000	82000000	0.952951	0.438292	0.0533024	-1.48243	-1.48243	0
151	2014	0	0	47.72	52.42	1	0.048293	9.94528	2900000000	0	1900000000	4500000	0.038599	770000000	2300000000	5784	15.8466	2919.64	7.97921	128.81	0	6.19456	38.3726	-3.54923	-3.54923	0.041101	1	0.632005	1.38702	0.656582	0.00236	0.263172	0.0015495	-0.454929	-0.454929	2.41892	0.656582	0.4	300000000	37000000	0.909203	0.308592	0.0475487	-0.631141	-0.631141	0
151	2015	0	0	45.36	48.38	1	0.01547	9.94528	2400000000	0	1400000000	4800000	0.055603	-450000000	1700000000	6149	16.8466	2415.67	7.78973	130.62	0	5.96366	35.5652	-3.53978	-3.53978	0.041101	1	-0.52228	1.56181	0.579701	0.003396	-0.186646	0.0019687	-0.36525	-0.36525	3.3182	0.579701	0.4	300000000	39000000	0.592655	-0.154428	0.0405502	0.537746	0.537746	0
151	2016	0	1	45.36	47.84	1	0.459203	9.94528	2100000000	0	1100000000	5100000	0.048767	-350000000	1300000000	6515	17.8493	2068.73	7.63469	133.23	0	5.73046	32.8382	-3.52528	-3.52528	0.041101	1	0.457696	1.67434	0.517535	0.004736	-0.169417	0.002451	-0.394285	-0.394285	3.08957	0.517535	0.3	300000000	33000000	0.532586	-0.145085	0.0367575	0.496847	0.496847	0
151	2017	0	0	45.36	47.89	1	0.463456	9.94528	2200000000	0	1200000000	4800000	0.041003	110000000	1200000000	6880	18.8493	2156.8	7.67638	135.35	0	5.6715	32.166	-3.55073	-3.55073	0.041101	1	0.260975	1.51895	0.54077	0.004138	0.0503046	0.0022377	-0.409233	-0.409233	2.10775	0.54077	0.25	300000000	64000000	0.590149	0.052446	0.0357683	0.0572489	0.0572489	0
151	2018	0	0	45.36	47.61	1	0.472331	9.94528	2200000000	47000000	1200000000	5000000	0.038664	-460000000	760000000	7245	19.8493	2157.61	7.67676	138.2	0	5.55482	30.856	-3.56107	-3.56107	0.041101	1	-0.429808	1.5203	0.536344	0.004362	-0.213035	0.0023395	-0.361106	-0.361106	1.84747	0.536344	0.2	300000000	60000000	0.352772	-0.213115	0.0274463	0.87556	0.87556	0
153	2008	0	0	14.75	49.45	1	0	19.894	1200000000	220000000	510000000	900000	0.013039	50000000	110000000	4141	11.3452	1165.56	7.06095	110.98	0	6.36237	40.4797	-3.40225	-3.40225	0.168865	0	0.241595	1.10651	0.438817	0.006551	0.0427457	0.0028747	-0.305743	-0.305743	1.1299	0.438817	0	260000000	450000000	0.100755	0.0457667	0	1.51886	1.51886	0
153	2009	0	0	14.75	51.35	1	0.081058	6.72108	1200000000	280000000	450000000	70000000	0.019666	32000000	110000000	4506	12.3452	1205.47	7.09463	110.19	0	6.43854	41.4548	-3.45646	-3.45646	0.168865	0	0.093714	1.26697	0.436987	0.137536	0.0268817	0.0601014	-0.299403	-0.299403	1.87515	0.436987	0	260000000	460000000	0.092027	0.0278024	0	1.7535	1.7535	0
153	2010	0	0	14.75	45.49	1	0.078263	0	1300000000	270000000	480000000	40000000	0.031726	55000000	96000000	4871	13.3452	1275.83	7.15135	113.82	0	6.28304	39.4766	-3.46692	-3.46692	0.168865	0	0.123979	1.14096	0.40916	0.082393	0.0431385	0.0337119	-0.304992	-0.304992	2.28773	0.40916	0	260000000	480000000	0.0799847	0.0456562	0	1.78085	1.78085	0
153	2011	0	0	14.75	42.24	0	0.000254	0	1300000000	260000000	550000000	0	0.007528	55000000	57000000	5236	14.3452	1318.23	7.18405	119.96	0	5.9887	35.8645	-3.44531	-3.44531	0.168865	0	0.411761	1.02317	0.419497	0.006023	0.0417708	0.0025266	-0.317034	-0.317034	1.5463	0.419497	0	260000000	480000000	0.0450159	0.0431589	0	1.65196	1.65196	0
153	2012	0	0	14.75	42.14	0	0.000589	0	1500000000	340000000	610000000	60000000	0.012473	46000000	66000000	5602	15.348	1450.49	7.27965	123.08	0	5.91457	34.9822	-3.46872	-3.46872	0.168865	1	0.093161	1.01607	0.465688	0.094475	0.0314725	0.0439959	-0.370281	-0.370281	1.55739	0.465688	0.1	260000000	520000000	0.0498689	0.0346301	0.0197241	1.02576	1.02576	0
153	2013	0	0	7.64	42.91	0	0.182389	0	2000000000	470000000	660000000	250000000	0.013724	-70000000	310000000	5967	16.3479	1981.02	7.59137	126.28	0	6.01154	36.1386	-3.53046	-3.53046	0.168865	0	-0.077132	1.40667	0.467801	0.293134	-0.0354925	0.137128	-0.307987	-0.307987	1.51811	0.467801	0	310000000	630000000	0.212983	-0.0484743	0	1.66655	1.66655	0
153	2014	0	0	11.48	40.66	0	0.322174	4.91189	2200000000	530000000	940000000	120000000	0.018376	11000000	170000000	6332	17.3479	2237.53	7.71313	128.81	0	5.98799	35.856	-3.56526	-3.56526	0.168865	0	0.110496	1.00993	0.487414	0.139331	0.0046974	0.0679119	-0.325022	-0.325022	2.15019	0.487414	0	310000000	610000000	0.0847506	0.0053056	0	2.02173	2.02173	0
153	2017	0	0	11.3	34.32	0	0.320725	0	2800000000	510000000	1500000000	0	0.023611	52000000	210000000	7428	20.3507	2767.72	7.92578	135.35	0	5.85576	34.29	-3.65526	-3.65526	0.168865	0	0.267702	1.00424	0.559038	0.037246	0.0189308	0.0208219	-0.342165	-0.342165	1.45775	0.559038	0	320000000	800000000	0.0823262	0.0210391	0	2.03802	2.03802	0
153	2018	0	0	11.3	36.55	0	0.339795	0	3000000000	370000000	1600000000	0	0.020182	230000000	270000000	7793	21.3507	3008	8.00903	138.2	0	5.79525	33.5849	-3.68097	-3.68097	0.168865	1	0.168841	0.968408	0.570549	0.044427	0.0776571	0.0253478	-0.409617	-0.409617	1.11159	0.570549	0.1	320000000	760000000	0.095751	0.084399	0.0114563	1.44404	1.44404	0
155	2008	0	0	63.49	66.94	1	0.03937	53.4894	3000000000	590000000	790000000	250000000	0.049711	330000000	160000000	4090	11.2055	2955.96	7.99158	110.98	0	7.20092	51.8532	-3.52561	-3.52561	0.027902	1	0.298797	0.877726	0.352525	0.244394	0.11103	0.086155	-0.429536	-0.429536	1.12112	0.352525	0.12	470000000	2000000000	0.0587383	0.118038	0.0202845	0.429777	0.429777	0
155	2009	1	0	63.49	65.58	1	0.011688	0	3200000000	940000000	780000000	480000000	0.022693	360000000	200000000	4455	12.2055	3216.63	8.07609	110.19	0.693147	7.32924	53.7178	-3.58001	-3.58001	0.027902	1	-0.147918	0.972422	0.396789	0.386637	0.111347	0.153413	-0.416236	-0.416236	1.70598	0.396789	0.05	470000000	1800000000	0.0688448	0.121166	0.00795	1.2034	1.2034	0
155	2010	0	0	63.49	66.01	1	0.001593	0	3400000000	1100000000	1200000000	460000000	-0.064762	-14000000	200000000	4820	13.2055	3377.95	8.12503	113.82	0	7.13849	50.958	-3.59809	-3.59809	0.027902	0	-0.10907	0.668796	0.495575	0.286149	-0.0041313	0.141808	-0.347484	-0.347484	1.46676	0.495575	0	470000000	1800000000	0.0615121	-0.0043385	0	1.89416	1.89416	0
155	2018	0	0	26.2	55.59	1	0.530839	26.2047	7200000000	2400000000	1300000000	2200000000	0.056845	650000000	650000000	7742	21.211	7229.04	8.88586	138.2	0	6.42971	41.3412	-3.80946	-3.80946	0.027902	0	-0.343684	2.84159	0.475944	0.633207	0.0893142	0.301371	-0.377902	-0.377902	1.07999	0.475944	0	1300000000	3100000000	0.0965041	0.0951563	0	1.57738	1.57738	0
156	2014	0	0	52.31	89.72	1	0.319052	62.7141	5600000000	250000000	2300000000	0	0.069064	1300000000	880000000	7489	20.5178	5558.18	8.62303	128.81	0	6.69438	44.8147	-3.82744	-3.82744	0.344117	0	0.338905	0.661145	0.602917	0.327015	0.242088	0.197163	-0.374065	-0.374065	1.48699	0.602917	0	1100000000	2200000000	0.173165	0.26464	0	1.82049	1.82049	0
156	2015	0	0	41.85	85.21	1	0.371134	41.8468	13000000000	0	2200000000	0	0.042018	1200000000	2500000000	7854	21.5178	12675	9.44739	130.62	0	7.23273	52.3123	-3.9418	-3.9418	0.344117	1	0.185335	3.45281	0.269583	0.355601	0.0952103	0.095864	-0.455723	-0.455723	2.13649	0.269583	0.035	1400000000	2300000000	0.454389	0.21712	0.0090259	0.280443	0.280443	0
156	2016	0	0	41.85	81.67	1	0.821747	10.6782	14000000000	0	2500000000	0	0.0428	1500000000	2400000000	8220	22.5206	14032.8	9.54916	133.23	0	7.16742	51.3719	-3.97422	-3.97422	0.344117	1	0.077875	3.25198	0.279278	0.363759	0.105844	0.10159	-0.457287	-0.457287	1.76854	0.279278	0.14	1400000000	2500000000	0.18876	0.117183	0.0158319	0.388243	0.388243	0
156	2017	0	0	41.85	78.07	1	0.791296	10.6782	14000000000	0	2600000000	0	0.044465	1300000000	2000000000	8585	23.5206	14420.3	9.57639	135.35	0	7.07528	50.0596	-4.00274	-4.00274	0.344117	1	0.041583	3.22372	0.280398	0.356416	0.0876259	0.0999383	-0.455592	-0.455592	1.28667	0.280398	0.2	1400000000	2700000000	0.139625	0.0900453	0.0204285	0.166235	0.166235	0
156	2018	0	0	41.85	75.24	1	0.764363	10.6782	15000000000	0	2700000000	0	0.0437	1200000000	2500000000	8950	24.5206	14741.1	9.5984	138.2	0	6.94529	48.2371	-4.02531	-4.02531	0.344117	1	0.070634	3.25449	0.277813	0.34863	0.0810591	0.0968539	-0.457044	-0.457044	1.04367	0.277813	0.22	1400000000	2800000000	0.170605	0.0828625	0.0218676	-0.0008456	-0.0008456	0
157	2008	0	3	41.86	61.5	1	0.342671	31.8614	23000000000	8500000000	13000000000	3700000000	0.0692	310000000	3400000000	3440	9.42466	23030.8	10.0446	110.98	0	9.05081	81.9171	-3.525	-3.525	0.28639	1	0.509856	1.07852	0.771943	0.269312	0.0135741	0.207894	-0.489465	-0.489465	1.30167	0.771943	0.1	1500000000	2200000000	0.394611	0.0366404	0.0178267	1.53407	1.53407	0
157	2009	0	2	24.99	55.95	1	0.494493	25.9541	34000000000	9700000000	19000000000	4100000000	0.071321	1300000000	3500000000	3805	10.4247	33914.6	10.4316	110.19	0	9.46692	89.6226	-3.54034	-3.54034	0.28639	1	0.5324	1.05361	0.77615	0.261687	0.0393135	0.203108	-0.509725	-0.509725	1.52042	0.77615	0.25	1700000000	3100000000	0.150458	0.0578921	0.0181616	1.89577	1.89577	0
157	2010	4	4	16.77	57.76	1	0.441001	4.79972	63000000000	12000000000	26000000000	7100000000	0.07283	550000000	19000000000	4170	11.4247	62995.3	11.0508	113.82	1.60944	9.70903	94.2652	-3.55913	-3.55913	0.28639	1	0.550545	1.70765	0.563865	0.268571	0.0086543	0.151438	-0.535901	-0.535901	1.62394	0.563865	0.43	5800000000	3700000000	0.553104	0.016075	0.0735025	-1.40754	-1.40754	0
157	2011	19	35	18.53	56.79	1	0.496565	0	72000000000	12000000000	27000000000	8700000000	0.114182	2100000000	16000000000	4535	12.4247	71581.8	11.1786	119.96	2.99573	9.3186	86.8364	-3.63083	-3.63083	0.28639	1	0.438917	1.83914	0.502181	0.258593	0.0292426	0.12986	-0.539942	-0.539942	1.2687	0.502181	0.25	7700000000	4100000000	0.254022	0.0332284	0.0305815	0.364123	0.364123	0
157	2012	14	4	18.53	54.39	0	0.523632	0	89000000000	19000000000	35000000000	12000000000	0.084619	3000000000	20000000000	4901	13.4274	88974.5	11.3961	123.08	2.70805	9.2591	85.731	-3.67462	-3.67462	0.28639	1	0.037748	1.92802	0.53707	0.272458	0.0332712	0.146329	-0.535493	-0.535493	1.27254	0.53707	0.2	7700000000	4600000000	0.280574	0.0413554	0.0215305	0.787985	0.787985	0
157	2013	42	26	18.53	54.11	0	0.462153	0	90000000000	20000000000	33000000000	14000000000	0.044137	740000000	17000000000	5266	14.4274	89537.2	11.4024	126.28	3.7612	9.02947	81.5312	-3.72597	-3.72597	0.28639	1	-0.198235	2.10548	0.530345	0.304563	0.0082286	0.161523	-0.524913	-0.524913	0.999509	0.530345	0.15	7700000000	5400000000	0.187216	0.0082807	0.0129913	1.18169	1.18169	0
157	2014	10	23	18.53	49.72	0	0.420636	0	94000000000	32000000000	25000000000	27000000000	0.006697	-7700000000	14000000000	5631	15.4274	93757.9	11.4485	128.81	2.3979	8.88788	78.9943	-3.7707	-3.7707	0.28639	1	-0.329268	2.93249	0.56006	0.518903	-0.0820211	0.290617	-0.51143	-0.51143	1.11401	0.56006	0.05	7700000000	6100000000	0.161759	-0.0858876	0.0043032	1.77723	1.77723	0
157	2015	14	14	18.08	51.6	0	0.403058	0	94000000000	35000000000	30000000000	22000000000	0.000973	-3300000000	11000000000	5996	16.4274	93723	11.4481	130.62	2.70805	8.76443	76.8153	-3.81343	-3.81343	0.28639	1	-0.1972	2.47112	0.566712	0.431737	-0.0355782	0.244671	-0.521227	-0.521227	1.00344	0.566712	0.15	7700000000	7800000000	0.122515	-0.0355649	0.0122616	1.4547	1.4547	0
157	2016	7	1	18.08	51.92	0	0.459024	0	89000000000	31000000000	27000000000	23000000000	-0.01015	2200000000	6600000000	6362	17.4301	89141	11.398	133.23	2.07944	8.55511	73.1899	-3.85515	-3.85515	0.28639	1	-0.035215	2.56215	0.576009	0.476119	0.0243273	0.274249	-0.529521	-0.529521	0.972495	0.576009	0.15	7700000000	7500000000	0.0701499	0.023138	0.0122661	1.48498	1.48498	0
157	2017	1	1	17.78	50.74	0	0.420819	0	83000000000	29000000000	24000000000	20000000000	0.015009	2900000000	7100000000	6727	18.4301	83149.1	11.3284	135.35	0.693147	8.3697	70.0519	-3.89344	-3.89344	0.28639	1	0.162336	2.5354	0.540256	0.455274	0.0342889	0.245965	-0.534874	-0.534874	0.967453	0.540256	0.2	7800000000	5900000000	0.0801891	0.031984	0.017487	1.14373	1.14373	0
157	2018	3	1	17.74	51.17	0	0.435454	0	93000000000	36000000000	40000000000	14000000000	0.020936	5100000000	8800000000	7092	19.4301	93456.6	11.4452	138.2	1.38629	8.28166	68.5859	-3.9316	-3.9316	0.28639	1	0.233046	1.77572	0.585172	0.275376	0.0541868	0.161142	-0.546083	-0.546083	0.905477	0.585172	0.25	7800000000	5400000000	0.105285	0.0609041	0.0234775	0.969366	0.969366	0
158	2008	0	0	50.15	64.86	1	0.080372	57.2126	4400000000	1600000000	1700000000	420000000	0.026812	80000000	850000000	3655	10.0137	4354.71	8.37901	110.98	0	7.55002	57.0028	-3.51379	-3.51379	0.08992	0	0.026065	1.18208	0.484158	0.198996	0.018466	0.0963455	-0.360074	-0.360074	0.988617	0.484158	0	720000000	1300000000	0.23726	0.0223269	0	1.46518	1.46518	0
158	2009	0	0	50.15	52.46	1	0.01874	0	4300000000	1600000000	1800000000	96000000	0.01755	25000000	790000000	4020	11.0137	4271.62	8.35975	110.19	0	7.58667	57.5575	-3.55695	-3.55695	0.08992	0	0.030546	1.08515	0.455477	0.074929	0.005795	0.0341284	-0.359537	-0.359537	2.02392	0.455477	0	720000000	1200000000	0.180794	0.0056844	0	1.75907	1.75907	0
158	2010	0	0	48.06	52.13	1	0.025163	0	4700000000	1500000000	2300000000	15000000	0.011574	43000000	880000000	4385	12.0137	4742.24	8.46426	113.82	0	7.43654	55.3021	-3.58329	-3.58329	0.08992	1	0.195387	1.02196	0.49943	0.015828	0.009066	0.007905	-0.432753	-0.432753	1.51051	0.49943	0.02	720000000	1500000000	0.206895	0.0100649	0.0033658	1.58053	1.58053	0
158	2011	0	0	48.06	50.65	1	0.00826	0	5300000000	1500000000	2800000000	13000000	0.010809	-180000000	550000000	4750	13.0137	5291.11	8.57378	119.96	0	7.1472	51.0825	-3.59149	-3.59149	0.08992	0	0.271313	0.976625	0.543603	0.013719	-0.0339689	0.0074577	-0.374323	-0.374323	1.08569	0.543603	0	720000000	1500000000	0.116193	-0.0379005	0	1.8988	1.8988	0
158	2012	0	0	48.06	51.18	1	0.017097	0	5700000000	2200000000	2600000000	630000000	0.002047	-120000000	730000000	5116	14.0164	5716.87	8.65118	123.08	0	7.0289	49.4055	-3.61652	-3.61652	0.08992	0	0.067511	1.18968	0.575353	0.213798	-0.0211956	0.123009	-0.369331	-0.369331	1.00162	0.575353	0	720000000	1700000000	0.138699	-0.0229011	0	1.93005	1.93005	0
158	2013	0	0	48.06	51.94	1	0.014754	0	5800000000	2200000000	2700000000	640000000	0.003039	-55000000	320000000	5481	15.0164	5773.24	8.66099	126.28	0	6.85856	47.0398	-3.6327	-3.6327	0.08992	0	0.166228	1.16186	0.576942	0.203687	-0.0095419	0.117516	-0.374393	-0.374393	1.09244	0.576942	0	720000000	1500000000	0.0553046	-0.009636	0	2.05711	2.05711	0
158	2014	0	0	48.06	52.92	1	0.052925	0	5600000000	2200000000	2900000000	83000000	0.004369	120000000	180000000	5846	16.0164	5553.16	8.62212	128.81	0	6.69367	44.8053	-3.64727	-3.64727	0.08992	0	0.121406	0.92969	0.554528	0.046203	0.0215005	0.0256209	-0.375869	-0.375869	1.79596	0.554528	0	720000000	1200000000	0.0317136	0.0206809	0	2.18649	2.18649	0
158	2015	0	0	27.32	62.75	1	0.229375	0	11000000000	3400000000	5100000000	300000000	0.022731	-490000000	950000000	6211	17.0164	10941.9	9.30035	130.62	0	7.12016	50.6967	-3.74826	-3.74826	0.08992	1	0.355242	1.16122	0.503495	0.067227	-0.0446998	0.0338485	-0.469699	-0.469699	2.05624	0.503495	0.04	1300000000	1300000000	0.170793	-0.0880757	0.0091583	1.6655	1.6655	0
158	2016	0	0	27.32	62.81	1	0.617727	0	13000000000	4200000000	5700000000	960000000	0.0271	440000000	1900000000	6577	18.0192	12804.2	9.45753	133.23	0	7.09865	50.3908	-3.78567	-3.78567	0.08992	1	0.232802	1.31963	0.551411	0.187436	0.0340964	0.103354	-0.47804	-0.47804	1.47741	0.551411	0.06	1300000000	1400000000	0.169095	0.0398997	0.006972	1.61217	1.61217	0
158	2017	0	0	27.32	62.36	1	0.616765	0	13000000000	3900000000	5800000000	710000000	0.027761	380000000	1300000000	6942	19.0192	12789.2	9.45636	135.35	0	6.9866	48.8125	-3.81095	-3.81095	0.08992	1	0.025527	1.30382	0.52987	0.143919	0.0299305	0.0762584	-0.470924	-0.470924	1.34145	0.52987	0.05	1700000000	1600000000	0.0982924	0.0298955	0.0064544	1.62959	1.62959	0
158	2018	0	2	27.55	63.25	1	0.624251	0	14000000000	4200000000	6400000000	1300000000	0.012935	870000000	1800000000	7307	20.0192	14142.8	9.55696	138.2	0	6.91531	47.8215	-3.84103	-3.84103	0.08992	0	-0.14202	1.319	0.569219	0.20243	0.0613537	0.115227	-0.409527	-0.409527	1.17617	0.569219	0	1700000000	2200000000	0.14027	0.067847	0	1.8672	1.8672	0
159	2008	0	0	38.07	55.5	0	0.299019	0	1900000000	400000000	520000000	290000000	0.080464	91000000	430000000	3566	9.76986	1864.97	7.531	110.98	0	6.78591	46.0486	-3.41192	-3.41192	-0.040527	1	-0.097786	1.83006	0.456378	0.389217	0.0485625	0.17763	-0.394764	-0.394764	1.24098	0.456378	0.03	240000000	400000000	0.335277	0.0700524	0.0055823	1.05292	1.05292	0
159	2009	0	0	38.05	46.21	0	0.069782	0	2300000000	830000000	600000000	530000000	0.065441	-130000000	360000000	3931	10.7699	2302.05	7.74156	110.19	0	7.02564	49.3597	-3.48623	-3.48623	-0.040527	1	-0.328418	1.96357	0.493682	0.47041	-0.0558506	0.232233	-0.385308	-0.385308	2.45519	0.493682	0.5	240000000	510000000	0.191822	-0.0689399	0.0644968	-0.477791	-0.477791	0
159	2010	0	0	33.32	35.81	0	0.003119	0	3200000000	1000000000	1200000000	350000000	0.200271	36000000	630000000	4296	11.7699	3244.59	8.08474	113.82	0	7.1031	50.454	-3.53626	-3.53626	-0.040527	1	0.443323	2.02125	0.467699	0.238398	0.0111135	0.111499	-0.436049	-0.436049	2.7128	0.467699	0.04	480000000	280000000	0.271677	0.0156637	0.0083602	1.53376	1.53376	0
159	2011	0	0	31.38	32.89	0	0.012012	0	3200000000	770000000	880000000	270000000	0.104777	40000000	510000000	4661	12.7699	3177.04	8.06371	119.96	0	6.722	45.1852	-3.52194	-3.52194	-0.040527	1	0.657166	2.39485	0.362134	0.237417	0.0124856	0.0859768	-0.443268	-0.443268	1.59185	0.362134	0.04	480000000	300000000	0.158037	0.0122257	0.0059316	1.13365	1.13365	0
159	2012	0	0	30.57	32.59	0	0.011559	0	3000000000	710000000	800000000	96000000	0.033897	81000000	410000000	5027	13.7726	2987.01	8.00203	123.08	0	6.50148	42.2693	-3.52492	-3.52492	0.041101	1	0.131294	2.43663	0.302494	0.118301	0.0271989	0.0357853	-0.416216	-0.416216	1.33822	0.302494	0.145	480000000	290000000	0.128001	0.0255719	0.0219592	0.269813	0.269813	0
159	2013	0	0	30.49	32.81	0	0.307359	0	3000000000	710000000	790000000	120000000	0.011767	54000000	590000000	5392	14.7726	2983	8.00068	126.28	0	6.33567	40.1407	-3.53424	-3.53424	0.041101	1	-0.236969	2.49428	0.30427	0.128125	0.0182446	0.0389846	-0.402385	-0.402385	1.47365	0.30427	0.05	480000000	250000000	0.195852	0.0182201	0.0080539	0.77928	0.77928	0
159	2014	0	0	30.47	33.56	0	0.322411	0	3000000000	390000000	630000000	110000000	0.044666	150000000	380000000	5757	15.7726	2968.26	7.99573	128.81	0	6.20738	38.5316	-3.54889	-3.54889	0.041101	1	0.101195	3.07958	0.264477	0.196788	0.0509172	0.0520459	-0.416702	-0.416702	1.91298	0.264477	0.06	480000000	240000000	0.125914	0.0506656	0.0096776	0.774235	0.774235	0
159	2015	0	0	29.64	33.13	0	0.318338	0	2900000000	420000000	600000000	110000000	0.020371	-170000000	310000000	6122	16.7726	2949	7.98922	130.62	0	6.11638	37.4102	-3.57004	-3.57004	0.041101	1	-0.422091	3.13188	0.260288	0.214187	-0.0561197	0.0557503	-0.388282	-0.388282	1.77762	0.260288	0.06	480000000	230000000	0.104733	-0.0557555	0.0097257	0.855372	0.855372	0
159	2016	0	0	29.64	33.45	0	0.3276	0	3100000000	420000000	770000000	80000000	0.011509	-34000000	250000000	6488	17.7753	3116.25	8.04439	133.23	0	6.03797	36.4571	-3.59334	-3.59334	0.041101	1	-0.229677	2.55604	0.292732	0.160448	-0.0107901	0.0469683	-0.401754	-0.401754	1.60511	0.292732	0.06	480000000	400000000	0.0838367	-0.0114021	0.0097892	0.888929	0.888929	0
159	2017	0	0	29.64	32.24	0	0.301296	0	3000000000	470000000	850000000	45000000	-0.023415	-30000000	280000000	6853	18.7753	3037.87	8.01891	135.35	0	5.92457	35.1006	-3.6081	-3.6081	0.041101	1	-0.320259	2.24827	0.310459	0.102172	-0.0097319	0.0317202	-0.397879	-0.397879	1.14513	0.310459	0.03	480000000	360000000	0.0905985	-0.0094871	0.0046319	1.00662	1.00662	0
159	2018	0	0	29.64	32.33	0	0.311466	0	2700000000	300000000	550000000	21000000	0.018187	-9100000	230000000	7218	19.7753	2740.07	7.91574	138.2	0	5.72774	32.807	-3.60166	-3.60166	0.041101	1	0.548817	2.70294	0.218467	0.080414	-0.0033374	0.0175678	-0.424636	-0.424636	0.959474	0.218467	0.03	480000000	350000000	0.0760271	-0.0030102	0.0047514	0.673286	0.673286	0
301	2008	0	0	36.69	41.27	1	0.041828	26.6935	3800000000	830000000	980000000	110000000	0.043756	-300000000	170000000	3821	10.4685	3813.48	8.2463	110.98	0	7.43044	55.2114	-3.52088	-3.52088	0.08992	1	-0.729265	1.69212	0.353383	0.272506	-0.0797705	0.096299	-0.38086	-0.38086	1.3222	0.353383	0.07	1200000000	430000000	0.053842	-0.0967203	0.0271134	0.442165	0.442165	0
301	2009	0	0	36.69	43.81	1	0.117087	0	3900000000	770000000	1100000000	60000000	0.023398	200000000	360000000	4186	11.4685	3874.44	8.26216	110.19	0	7.4981	56.2215	-3.56731	-3.56731	0.08992	0	-0.085466	1.26131	0.359717	0.214116	0.0514714	0.0770212	-0.354438	-0.354438	2.56072	0.359717	0	1200000000	370000000	0.0955128	0.0522942	0	1.67584	1.67584	0
301	2010	0	0	36.69	41.7	1	0.03444	0	3700000000	580000000	940000000	64000000	0.01913	-18000000	390000000	4551	12.4685	3742.53	8.22752	113.82	0	7.22853	52.2517	-3.57935	-3.57935	0.088757	1	0.233287	1.85097	0.319968	0.212187	-0.0048121	0.0678931	-0.421259	-0.421259	1.98008	0.319968	0.07	1200000000	330000000	0.101505	-0.0046483	0.02201	0.569429	0.569429	0
301	2011	0	0	36.69	39.92	1	0.008709	0	3500000000	310000000	720000000	52000000	0.030952	300000000	390000000	4916	13.4685	3482.57	8.15553	119.96	0	6.79854	46.2201	-3.5618	-3.5618	0.088757	0	0.17021	1.75812	0.265155	0.22269	0.0849705	0.0590474	-0.36224	-0.36224	1.26211	0.265155	0	1200000000	280000000	0.10487	0.0790684	0	0.972369	0.972369	0
301	2012	0	0	36.69	39.9	1	0.010786	0	3600000000	47000000	700000000	44000000	0.044544	490000000	440000000	5282	14.4712	3582.78	8.18389	123.08	0	6.64925	44.2125	-3.57821	-3.57821	0.249585	1	-0.183939	1.62751	0.247966	0.207818	0.136162	0.0515318	-0.401504	-0.401504	1.29864	0.247966	0.07	1200000000	260000000	0.127024	0.140081	0.0244867	-0.125508	-0.125508	0
301	2013	0	0	36.69	39.06	1	0.000353	0	3700000000	180000000	560000000	2400000	0.090166	160000000	470000000	5647	15.4712	3666.71	8.20705	126.28	0	6.49909	42.2382	-3.59244	-3.59244	0.249585	1	0.17328	2.39287	0.191626	0.20685	0.0440524	0.0396378	-0.406894	-0.406894	1.26145	0.191626	0.05	1200000000	250000000	0.132338	0.0450844	0.0170013	0.0699984	0.0699984	0
301	2014	0	0	36.69	38.59	1	0.005142	0	4000000000	410000000	410000000	310000000	0.05637	-120000000	370000000	6012	16.4712	3986.9	8.29077	128.81	0	6.43643	41.4277	-3.62111	-3.62111	0.249585	1	-0.235171	3.30202	0.215455	0.522219	-0.0313402	0.112515	-0.38789	-0.38789	1.77687	0.215455	0.05	1200000000	240000000	0.101129	-0.0340769	0.0166121	0.426341	0.426341	0
301	2015	0	0	37.45	39.67	1	0.012504	0	4400000000	550000000	480000000	550000000	0.037859	220000000	310000000	6377	17.4712	4407.57	8.39108	130.62	0	6.42404	41.2683	-3.65883	-3.65883	0.249585	1	-0.116615	2.5913	0.264025	0.589233	0.0503356	0.155572	-0.402982	-0.402982	2.04125	0.264025	0.05	1200000000	260000000	0.0765841	0.0556467	0.015278	0.648519	0.648519	0
301	2016	0	0	26.51	39.31	1	0.387173	0	5000000000	300000000	1100000000	300000000	0.029632	860000000	420000000	6743	18.474	4967.76	8.51072	133.23	0	6.38799	40.8065	-3.69223	-3.69223	0.249585	1	0.143005	1.43383	0.302185	0.29653	0.172226	0.0896069	-0.42981	-0.42981	1.61416	0.302185	0.05	1200000000	630000000	0.0962468	0.194115	0.0138198	0.540238	0.540238	0
301	2017	0	0	26.51	39.26	1	0.379991	0	4400000000	320000000	430000000	300000000	0.051641	480000000	710000000	7108	19.474	4415.33	8.39284	135.35	0	6.20084	38.4504	-3.69561	-3.69561	0.249585	1	0.402105	5.33911	0.186972	0.4832	0.108376	0.0903449	-0.427866	-0.427866	1.65206	0.186972	0.1	1200000000	380000000	0.142167	0.0963246	0.0245229	-0.194446	-0.194446	0
301	2018	0	0	68.71	81.99	0	0.821318	1.0571	22000000000	5000000000	7500000000	620000000	0.038712	1400000000	1800000000	7473	20.474	21869.2	9.99284	138.2	0	7.23071	52.2831	-3.89982	-3.89982	0.010153	1	15.5826	1.03994	0.407513	0.155853	0.0634654	0.0635121	-1.05048	-0.63436	1.12501	0.407513	0.1	4000000000	8400000000	0.40021	0.314346	0.0912515	-2.83608	-2.83608	0
333	2014	63	83	35.49	55.75	0	0.227321	0	120000000000	6900000000	73000000000	1000000000	0.096817	25000000000	5300000000	5381	14.7425	120292	11.6977	128.81	4.15888	9.08134	82.4708	-3.7364	-3.7364	0.238099	1	0.172184	1.1004	0.61983	0.019015	0.206069	0.0117861	-0.576943	-0.576943	1.30935	0.61983	1	4200000000	20000000000	0.0543832	0.255694	0.0434861	0.276511	0.276511	0
333	2015	234	306	35.07	56.87	0	0.220052	0	130000000000	4000000000	72000000000	91000000	0.105747	27000000000	5200000000	5746	15.7425	128842	11.7663	130.62	5.45959	9.00807	81.1453	-3.7794	-3.7794	0.238099	1	-0.021997	1.20492	0.565113	0.011076	0.207729	0.0062592	-0.573435	-0.573435	1.34237	0.565113	1.2	4300000000	19000000000	0.0431227	0.222494	0.0425648	0.198442	0.198442	0
333	2016	259	233	34.75	49.53	0	0.512601	0	170000000000	10000000000	89000000000	7400000000	0.092977	27000000000	13000000000	6112	16.7452	170601	12.0471	133.23	5.56068	9.04232	81.7636	-3.81817	-3.81817	0.238099	1	0.148547	1.23731	0.595683	0.122412	0.156476	0.0729188	-0.585693	-0.585693	1.63356	0.595683	1	6500000000	21000000000	0.0971246	0.207192	0.0501294	0.0233293	0.0233293	0
333	2017	354	292	33.71	56.29	0	0.585507	0	250000000000	40000000000	120000000000	38000000000	0.075013	24000000000	22000000000	6477	17.7452	248107	12.4216	135.35	5.87212	9.1774	84.2247	-3.85189	-3.85189	0.238099	1	0.516117	1.32361	0.665768	0.279025	0.0985165	0.185766	-0.607393	-0.607393	2.09502	0.665768	1.2	6600000000	23000000000	0.127969	0.143274	0.0461502	0.554056	0.554056	0
333	2018	240	317	33.2	59.5	0	0.618889	0	260000000000	40000000000	130000000000	32000000000	0.082102	28000000000	18000000000	6842	18.7452	263701	12.4826	138.2	5.4848	9.03225	81.5816	-3.89857	-3.89857	0.238099	1	0.083386	1.31582	0.649397	0.239512	0.105654	0.155538	-0.596214	-0.596214	1.56297	0.649397	1.30396	6600000000	22000000000	0.072357	0.112295	0.0348287	0.901972	0.901972	0
338	2008	0	0	24.19	63.62	1	0.564606	22.3931	29000000000	2100000000	17000000000	810000000	0.082405	1900000000	3400000000	2200	6.0274	29267.7	10.2842	110.98	0	9.26675	85.8727	-3.37817	-3.37817	0.186155	1	0.132149	1.1929	0.613005	0.068074	0.0640602	0.0417297	-0.505097	-0.505097	1.04206	0.613005	0.13	830000000	6000000000	0.149686	0.0836162	0.0048298	1.74837	1.74837	0
338	2009	0	2	24.23	63.98	1	0.677908	22.3931	36000000000	3700000000	18000000000	2300000000	0.108993	2400000000	3900000000	2565	7.0274	36218.2	10.4973	110.19	0	9.52656	90.7553	-3.39969	-3.39969	0.186155	1	0.072368	1.4216	0.567584	0.140313	0.0673501	0.0796394	-0.511883	-0.511883	1.35418	0.567584	0.48	830000000	7000000000	0.132195	0.0833441	0.0136622	1.36968	1.36968	0
338	2010	3	7	24.15	62.61	1	0.436732	22.4012	52000000000	2800000000	25000000000	2300000000	0.153358	8700000000	9100000000	2930	8.0274	52159.8	10.8621	113.82	1.38629	9.5432	91.0726	-3.43831	-3.43831	0.186155	1	0.781259	1.48621	0.551952	0.119164	0.166846	0.0657728	-0.562089	-0.562089	1.50804	0.551952	0.43	1700000000	7800000000	0.251329	0.240285	0.0197807	0.809365	0.809365	0
338	2011	15	16	24.16	60.06	1	0.518748	22.4012	62000000000	5300000000	29000000000	3100000000	0.10269	6000000000	13000000000	3295	9.0274	61544.6	11.0275	119.96	2.77259	9.19266	84.505	-3.50237	-3.50237	0.186155	1	-0.051522	1.45202	0.530377	0.098905	0.0967215	0.0524569	-0.53412	-0.53412	1.15892	0.530377	0.1	1700000000	9700000000	0.255318	0.114124	0.0031942	1.41698	1.41698	0
338	2012	24	17	24.3	58.76	1	0.512406	22.4012	66000000000	12000000000	24000000000	9100000000	0.048767	2800000000	14000000000	3661	10.0301	66320.4	11.1022	123.08	3.21888	9.02035	81.3668	-3.55043	-3.55043	0.186155	1	-0.197501	1.63687	0.526552	0.31492	0.0415584	0.165822	-0.524898	-0.524898	1.12011	0.526552	0.33	2000000000	12000000000	0.229089	0.0447833	0.0107202	1.20168	1.20168	0
338	2013	30	29	24.22	58.68	1	0.505474	21.4012	79000000000	14000000000	29000000000	13000000000	0.048619	5800000000	17000000000	4026	11.0301	78521.8	11.2711	126.28	3.43399	8.92551	79.6647	-3.59372	-3.59372	0.186155	1	0.210656	1.64003	0.562831	0.337059	0.0734625	0.189707	-0.549016	-0.549016	1.02264	0.562831	0.25	2000000000	13000000000	0.250254	0.086978	0.0075366	1.3432	1.3432	0
338	2014	19	17	24.22	56.79	1	0.428093	20.5387	120000000000	22000000000	48000000000	18000000000	0.048039	11000000000	20000000000	4391	12.0301	120412	11.6987	128.81	2.99573	9.08212	82.4848	-3.62788	-3.62788	0.186155	1	0.365715	1.3394	0.660711	0.395907	0.0927792	0.26158	-0.573504	-0.573504	1.05956	0.660711	0.25	2000000000	22000000000	0.261005	0.142275	0.0063655	1.63745	1.63745	0
338	2015	26	18	24.23	57.15	1	0.430905	20.5387	110000000000	21000000000	40000000000	20000000000	0.018827	6800000000	21000000000	4756	13.0301	114873	11.6516	130.62	3.29584	8.92021	79.5702	-3.67388	-3.67388	0.186155	1	-0.074303	1.44854	0.636761	0.454935	0.0589686	0.289685	-0.552364	-0.552364	0.985881	0.636761	0.2	4000000000	24000000000	0.17452	0.056256	0.0066416	1.73047	1.73047	0
338	2016	42	10	24.22	54.12	1	0.442786	20.5387	160000000000	42000000000	59000000000	41000000000	0.02193	8300000000	22000000000	5122	14.0329	163991	12.0076	133.23	3.7612	9.01266	81.228	-3.71084	-3.71084	0.186155	1	0.264021	1.29545	0.728267	0.506147	0.0503103	0.36861	-0.577423	-0.577423	0.984405	0.728267	0.35	4000000000	26000000000	0.188024	0.0718222	0.0121832	1.76577	1.76577	0
338	2017	45	27	24.23	53.66	1	0.492106	20.5387	190000000000	35000000000	78000000000	35000000000	0.048399	16000000000	26000000000	5487	15.0329	189638	12.1529	135.35	3.82864	8.97885	80.6197	-3.75208	-3.75208	0.186155	1	0.626569	1.27865	0.702829	0.411227	0.0857335	0.289022	-0.601401	-0.601401	1.02943	0.702829	0.4	8000000000	27000000000	0.160098	0.0991416	0.0195065	1.41971	1.41971	0
338	2018	88	59	24.23	57.06	1	0.534131	20.5387	210000000000	36000000000	89000000000	33000000000	0.056635	22000000000	34000000000	5852	16.0329	205276	12.2321	138.2	4.48864	8.85102	78.3406	-3.79587	-3.79587	0.186155	1	0.050712	1.21992	0.696705	0.380375	0.108447	0.265009	-0.587303	-0.587303	0.998213	0.696705	0.46	8000000000	29000000000	0.181292	0.11739	0.0193987	1.34974	1.34974	0
400	2009	5	1	29.9	44.17	0	0.391887	30.1984	4600000000	940000000	2000000000	50000000	0.050058	200000000	590000000	6135	16.8082	4605.04	8.43491	110.19	1.79176	7.65487	58.5971	-3.7943	-3.7943	0.238099	0	0.168459	1.80139	0.449573	0.025868	0.0428423	0.0116296	-0.3564	-0.3564	1.92308	0.449573	0	380000000	840000000	0.125297	0.0416216	0	1.74897	1.74897	0
400	2010	7	11	29.9	41.59	1	0.342089	30.1984	5800000000	900000000	2500000000	450000000	0.042959	170000000	1000000000	6500	17.8082	5754.83	8.6578	113.82	2.07944	7.60657	57.8599	-3.8304	-3.8304	0.238099	1	0.26843	1.82929	0.520769	0.150153	0.0297669	0.078195	-0.429119	-0.429119	2.19242	0.520769	0.1	380000000	820000000	0.21764	0.0371992	0.0082143	1.6083	1.6083	0
400	2011	22	17	19.38	45.03	1	0.330151	29.8984	7100000000	1100000000	3200000000	870000000	0.043015	470000000	1200000000	6865	18.8082	7071.61	8.86384	119.96	3.13549	7.389	54.5973	-3.85034	-3.85034	0.238099	1	0.131442	1.81486	0.580492	0.213057	0.0668262	0.123678	-0.435808	-0.435808	1.43151	0.580492	0.1	380000000	840000000	0.203542	0.0821169	0.0065731	1.61857	1.61857	0
400	2012	20	16	19.38	43.83	1	0.417919	29.8984	6900000000	1000000000	3000000000	690000000	0.082237	500000000	540000000	7231	19.811	6925.57	8.84298	123.08	3.04452	7.18474	51.6205	-3.86791	-3.86791	0.238099	1	0.515668	1.87785	0.539772	0.184799	0.0718601	0.0997493	-0.449298	-0.449298	1.6212	0.539772	0.1	380000000	1000000000	0.07627	0.0703761	0.0053492	1.77175	1.77175	0
400	2013	61	22	19.38	38.56	1	0.43988	19.3821	8300000000	1100000000	3800000000	690000000	0.092894	810000000	1200000000	7596	20.811	8290.92	9.02292	126.28	4.12713	7.14517	51.0534	-3.90313	-3.90313	0.238099	1	0.082098	1.87688	0.539619	0.154701	0.0979266	0.0834796	-0.444754	-0.444754	2.11494	0.539619	0.1	490000000	1000000000	0.169159	0.117233	0.0071006	1.67295	1.67295	0
400	2014	102	16	41.02	46.68	1	0.087092	41.0355	11000000000	690000000	3900000000	700000000	0.119463	-210000000	730000000	7961	21.811	10792.2	9.28658	128.81	4.63473	7.20952	51.9771	-3.95084	-3.95084	0.238099	1	0.168362	2.45626	0.422345	0.152812	-0.0193018	0.0645394	-0.449104	-0.449104	1.77771	0.422345	0.1	1000000000	1000000000	0.0882488	-0.0251249	0.0121618	1.25917	1.25917	0
400	2015	124	30	40.95	53.13	1	0.153767	26.8461	12000000000	700000000	4900000000	700000000	0.064534	500000000	810000000	8326	22.811	12487.3	9.43247	130.62	4.82831	7.22131	52.1473	-3.99221	-3.99221	0.238099	1	-0.121171	2.21946	0.449712	0.125036	0.0403054	0.0562302	-0.450989	-0.450989	1.74499	0.449712	0.1	1000000000	990000000	0.0750526	0.0466362	0.0093431	1.39223	1.39223	0
400	2016	143	22	41.28	54.21	1	0.642569	26.8461	14000000000	820000000	6000000000	700000000	0.065764	1200000000	1700000000	8692	23.8137	14300.8	9.56807	133.23	4.96981	7.18162	51.5757	-4.02765	-4.02765	0.238099	1	0.307734	2.0417	0.472021	0.105436	0.0871988	0.049768	-0.47637	-0.47637	1.54982	0.472021	0.1	1000000000	1000000000	0.136332	0.0998624	0.0080748	1.32305	1.32305	0
400	2017	186	28	41.28	52.79	1	0.562771	0	15000000000	700000000	7200000000	0	0.044536	-35000000	1200000000	9057	24.8137	15308.7	9.63618	135.35	5.23111	7.11945	50.6866	-4.06006	-4.06006	0.238099	1	0.075332	1.83447	0.469273	0.003252	-0.0022825	0.0015261	-0.464103	-0.464103	1.338	0.469273	0.02	1000000000	1200000000	0.0860331	-0.0024434	0.0014102	1.6855	1.6855	0
400	2018	158	14	41.28	51.54	1	0.550468	0	15000000000	96000000	6200000000	6100000	0.018777	460000000	920000000	9422	25.8137	14576.9	9.58719	138.2	5.0689	6.93719	48.1246	-4.0759	-4.0759	0.238099	1	-0.204648	1.97578	0.426969	0.004246	0.0317791	0.0018129	-0.455242	-0.455242	1.04191	0.426969	0.048	1000000000	1200000000	0.060086	0.0302599	0.0031616	1.40132	1.40132	0
401	2008	0	0	40.78	64.58	1	0.536944	32.8399	13000000000	5100000000	3500000000	2900000000	0.040972	630000000	2000000000	5351	14.6603	12736.8	9.45225	110.98	0	8.51708	72.5406	-3.74425	-3.74425	0.103441	1	0.183483	1.29878	0.504574	0.457204	0.0493993	0.230693	-0.473421	-0.473421	1.20775	0.504574	0.1	1200000000	4400000000	0.223184	0.0700024	0.013493	1.03083	1.03083	0
401	2009	0	0	40.78	63.51	1	0.527115	0	22000000000	10000000000	6600000000	7200000000	0.04924	2000000000	2300000000	5716	15.6603	21617.3	9.98125	110.19	0	9.05822	82.0513	-3.77411	-3.77411	0.103441	0	0.518523	0.970584	0.643191	0.524147	0.0911378	0.337127	-0.447986	-0.447986	1.72529	0.643191	0	1200000000	9100000000	0.183726	0.154682	0	2.11064	2.11064	0
401	2010	0	0	41.42	63.61	1	0.435512	0	30000000000	16000000000	9100000000	12000000000	0.051847	1700000000	3000000000	6081	16.6603	30252.3	10.3173	113.82	0	9.0646	82.167	-3.81384	-3.81384	0.103441	0	0.594772	0.862248	0.692911	0.567831	0.0561596	0.393456	-0.461076	-0.461076	1.63993	0.692911	0	1200000000	13000000000	0.137753	0.0785924	0	2.37925	2.37925	0
401	2011	0	0	37.28	69.75	1	0.557594	0	38000000000	20000000000	14000000000	10000000000	0.04154	1400000000	3100000000	6446	17.6603	38075.2	10.5473	119.96	0	8.79236	77.3056	-3.86224	-3.86224	0.103441	0	0.42155	0.645423	0.654412	0.424988	0.0371482	0.278117	-0.465825	-0.465825	1.1853	0.654412	0	1200000000	18000000000	0.103641	0.0467543	0	2.2065	2.2065	0
401	2012	0	0	38.63	68.35	1	0.396509	0	42000000000	23000000000	14000000000	14000000000	0.003325	960000000	3200000000	6812	18.663	41504	10.6335	123.08	0	8.63954	74.6416	-3.90427	-3.90427	0.103441	1	-0.070881	0.735718	0.677956	0.516159	0.0230358	0.349933	-0.511592	-0.511592	1.11336	0.677956	0.1	1300000000	24000000000	0.0844156	0.0251103	0.0035391	2.16769	2.16769	0
401	2013	0	0	38.63	70.31	1	0.359356	0	43000000000	22000000000	14000000000	15000000000	0.004611	1200000000	2500000000	7177	19.663	43094.2	10.6711	126.28	0	8.45038	71.409	-3.94387	-3.94387	0.103441	1	0.075095	0.687723	0.677456	0.510914	0.0281982	0.346122	-0.518905	-0.518905	0.948378	0.677456	0.1	1300000000	26000000000	0.0603654	0.0292786	0.0032467	2.15839	2.15839	0
401	2014	0	0	38.63	75.3	1	0.421877	0	44000000000	22000000000	20000000000	10000000000	-0.006299	2300000000	2700000000	7542	20.663	44054.3	10.6932	128.81	0	8.30151	68.9151	-3.98138	-3.98138	0.103441	1	-0.002928	0.526451	0.694987	0.35427	0.0511522	0.246213	-0.521331	-0.521331	1.08526	0.694987	0.05	1300000000	25000000000	0.0636176	0.0522917	0.0015635	2.29109	2.29109	0
401	2015	0	0	37.48	69.52	1	0.350377	0	41000000000	20000000000	21000000000	8800000000	-0.05209	920000000	1800000000	7907	21.663	41281.2	10.6282	130.62	0	8.1367	66.206	-4.01642	-4.01642	0.103441	0	-0.290875	0.425869	0.725467	0.313109	0.0222205	0.22715	-0.444159	-0.444159	1.08125	0.725467	0	1300000000	25000000000	0.0397365	0.0208218	0	2.51012	2.51012	0
402	2008	0	0	26.55	42.78	1	0.590963	26.0218	27000000000	8800000000	6900000000	5300000000	0.037778	-5100000000	7300000000	4802	13.1562	27498.8	10.2219	110.98	0	9.21058	84.8347	-3.66655	-3.66655	0.136	1	0.327621	3.04976	0.461092	0.455216	-0.186443	0.209896	-0.487984	-0.487984	1.10926	0.461092	0.15	2500000000	1700000000	0.526333	-0.369739	0.0268405	0.382981	0.382981	0
402	2009	0	0	26.55	37.95	1	0.369457	3.37159	42000000000	17000000000	12000000000	13000000000	0.032442	-1600000000	13000000000	5167	14.1562	42354.1	10.6538	110.19	0	9.66859	93.4816	-3.67229	-3.67229	0.136	1	0.113744	2.70322	0.623564	0.532468	-0.0370831	0.332028	-0.51053	-0.51053	1.32283	0.623564	0.15	2500000000	1600000000	0.479612	-0.057116	0.0135345	1.22544	1.22544	0
402	2010	0	0	26.55	34.56	1	0.152298	0	54000000000	21000000000	21000000000	15000000000	0.03385	-2500000000	14000000000	5532	15.1562	54168.1	10.8999	113.82	0	9.57639	91.7073	-3.72063	-3.72063	0.136	1	0.301503	2.14163	0.681675	0.4337	-0.0458035	0.295642	-0.527897	-0.527897	1.05105	0.681675	0.25	3000000000	1700000000	0.328354	-0.0585798	0.0178677	1.36072	1.36072	0
402	2011	0	0	26.55	38.21	1	0.229413	0	60000000000	21000000000	30000000000	10000000000	0.034454	-2200000000	9200000000	5897	16.1562	59722.1	10.9975	119.96	0	9.1676	84.045	-3.78884	-3.78884	0.136	1	0.188278	1.54141	0.690309	0.270021	-0.0372635	0.186398	-0.5313	-0.5313	0.99696	0.690309	0.1	3000000000	2700000000	0.170476	-0.0410843	0.0055883	2.04601	2.04601	0
402	2012	0	0	26.55	38.78	1	0.477998	0	70000000000	27000000000	31000000000	17000000000	0.038505	-1900000000	11000000000	6263	17.1589	70030.3	11.1567	123.08	0	9.06458	82.1666	-3.83379	-3.83379	0.136	1	0.78825	1.76538	0.699479	0.373026	-0.027501	0.260924	-0.558629	-0.558629	0.991255	0.699479	0.15	3000000000	2600000000	0.190558	-0.0322478	0.0076029	1.95861	1.95861	0
402	2013	0	0	26.55	35.8	1	0.404087	0	76000000000	30000000000	27000000000	23000000000	0.046273	-2900000000	9800000000	6628	18.1589	76070.6	11.2394	126.28	0	8.90039	79.217	-3.87961	-3.87961	0.136	1	0.153692	2.21027	0.678514	0.471499	-0.0382007	0.319919	-0.537847	-0.537847	0.886732	0.678514	0.25	3000000000	2600000000	0.139569	-0.0414956	0.0108063	1.81342	1.81342	0
402	2014	0	0	26.89	53.35	1	0.622017	0	88000000000	38000000000	33000000000	26000000000	0.035536	-320000000	8100000000	6993	19.1589	87587.4	11.3804	128.81	0	8.83502	78.0576	-3.92129	-3.92129	0.136	1	0.108302	2.05963	0.693987	0.453493	-0.003667	0.314718	-0.545713	-0.545713	1.11464	0.693987	0.25	3000000000	2900000000	0.10598	-0.0042221	0.0098229	1.97203	1.97203	0
402	2015	0	0	27.89	61.84	1	0.613994	0	110000000000	56000000000	27000000000	48000000000	0.021433	-13000000000	7100000000	7358	20.1589	105679	11.5682	130.62	0	8.85635	78.4349	-3.96078	-3.96078	0.136	1	-0.293664	3.10096	0.72555	0.652057	-0.121515	0.4731	-0.525856	-0.525856	1.05162	0.72555	0.4	3000000000	2900000000	0.0806411	-0.146614	0.01365	2.0786	2.0786	0
402	2016	0	0	29.65	68.05	1	0.699203	0	110000000000	51000000000	32000000000	47000000000	0.024953	17000000000	13000000000	7724	21.1616	112836	11.6337	133.23	0	8.73204	76.2484	-4.00329	-4.00329	0.136	1	0.275481	2.60995	0.724098	0.613823	0.151423	0.444468	-0.574098	-0.574098	0.996939	0.724098	0.4	3000000000	2600000000	0.126226	0.161678	0.0113132	1.78171	1.78171	0
402	2017	0	0	30.09	69.72	1	0.719787	0	130000000000	62000000000	32000000000	56000000000	0.032765	-7300000000	11000000000	8089	22.1616	125216	11.7378	135.35	0	8.67218	75.2067	-4.04397	-4.04397	0.136	1	0.285444	2.63616	0.730814	0.652225	-0.0579345	0.476655	-0.5593	-0.5593	0.996014	0.730814	0.3	3000000000	2600000000	0.0935236	-0.0642909	0.0079467	2.20449	2.20449	0
402	2018	0	0	31.14	70.39	1	0.714807	0	150000000000	80000000000	37000000000	71000000000	0.027184	-9000000000	12000000000	8454	23.1616	148527	11.9085	138.2	0	8.61688	74.2506	-4.08433	-4.08433	0.136	1	-0.133467	2.707	0.749551	0.669506	-0.0607912	0.501829	-0.551361	-0.551361	0.879203	0.749551	0.3	3000000000	2600000000	0.0943648	-0.0721085	0.0071611	2.2679	2.2679	0
403	2014	0	0	22.61	40.72	0	0.048116	0	1200000000	280000000	610000000	72000000	0.089572	77000000	44000000	7673	21.0219	1193.81	7.0849	128.81	0	5.50027	30.253	-3.5937	-3.5937	0.168865	0	0.024659	0.567829	0.615809	0.166891	0.0645325	0.102773	-0.299089	-0.299089	3.45065	0.615809	0	270000000	620000000	0.0367813	0.0648939	0	2.79617	2.79617	0
403	2015	0	0	22.61	41.42	0	0.121676	0	1300000000	290000000	670000000	47000000	0.052825	70000000	52000000	8038	22.0219	1265.31	7.14307	130.62	0	5.46859	29.9055	-3.62529	-3.62529	0.168865	0	0.02201	0.609959	0.584694	0.097777	0.0555679	0.0571696	-0.301697	-0.301697	4.93778	0.584694	0	270000000	620000000	0.0432285	0.0588961	0	3.11689	3.03776	0
403	2016	0	0	22.61	39.13	0	0.584549	0	1300000000	250000000	690000000	33000000	0.03196	62000000	200000000	8404	23.0247	1279.6	7.1543	133.23	0	5.36989	28.8357	-3.63866	-3.63866	0.168865	0	0.121824	0.905741	0.588208	0.081751	0.0488337	0.0480866	-0.305263	-0.305263	5.54093	0.588208	0	270000000	470000000	0.16027	0.0493851	0	3.15423	3.03776	0
403	2017	0	0	27.49	59.6	0	0.599612	0.048427	1300000000	220000000	700000000	23000000	0.011544	-36000000	120000000	8769	24.0247	1320.58	7.18583	135.35	0	5.30907	28.1862	-3.66176	-3.66176	0.168865	0	0.221242	0.98418	0.589444	0.100311	-0.0271942	0.0591277	-0.302979	-0.302979	6.51818	0.589444	0	270000000	450000000	0.0905538	-0.0280652	0	3.60395	3.03776	0
403	2018	0	0	27.49	59.14	0	0.55693	0	1300000000	180000000	670000000	9000000	0.056878	120000000	150000000	9134	25.0247	1317.56	7.18353	138.2	0	5.19793	27.0184	-3.67007	-3.67007	0.168865	0	0.254553	1.12729	0.529828	0.043384	0.0885235	0.0229861	-0.315334	-0.315334	5.61199	0.529828	0	270000000	410000000	0.117119	0.0883209	0	3.00881	3.00881	0
404	2008	0	0	29.92	53.69	1	0.488202	31.8373	2100000000	420000000	1300000000	150000000	0.035195	73000000	360000000	5312	14.5534	2078.78	7.63954	110.98	0	6.88371	47.3854	-3.61786	-3.61786	0.060961	0	0.156598	1.02816	0.673729	0.106722	0.0353214	0.0719017	-0.337107	-0.337107	1.116	0.673729	0	320000000	570000000	0.151245	0.0304706	0	2.20125	2.20125	0
404	2009	0	0	29.92	56.67	1	0.531495	29.9155	2700000000	450000000	1700000000	110000000	0.063568	100000000	360000000	5677	15.5534	2695.52	7.89935	110.19	0	7.16884	51.3923	-3.6957	-3.6957	0.060961	0	0.057226	1.08578	0.688138	0.067559	0.0374845	0.0464899	-0.345791	-0.345791	1.49537	0.688138	0	320000000	530000000	0.17279	0.0486054	0	2.30733	2.30733	0
404	2010	0	0	29.92	46.26	1	0.430553	29.9155	3600000000	500000000	2600000000	90000000	0.021469	130000000	300000000	6042	16.5534	3592.17	8.18651	113.82	0	7.19251	51.7322	-3.73853	-3.73853	0.060961	0	0.41812	0.928451	0.752424	0.046126	0.0367072	0.0347063	-0.371234	-0.371234	1.40211	0.752424	0	320000000	780000000	0.110783	0.0489177	0	2.56396	2.56396	0
404	2011	0	0	29.92	48.89	1	0.456719	29.9155	4200000000	610000000	3200000000	50000000	0.017076	160000000	490000000	6407	17.5534	4216.61	8.34679	119.96	0	6.95798	48.4134	-3.74839	-3.74839	0.060961	0	0.162645	0.955315	0.776426	0.022974	0.0374417	0.0178376	-0.369766	-0.369766	1.08392	0.776426	0	320000000	780000000	0.136844	0.0439503	0	2.51996	2.51996	0
404	2012	0	0	29.92	41.63	1	0.405032	29.9155	4700000000	730000000	3600000000	11000000	0.036621	280000000	550000000	6773	18.5562	4729.12	8.46149	123.08	0	6.87479	47.2628	-3.77667	-3.77667	0.060961	0	0.043495	0.980091	0.763796	0.012537	0.0591013	0.0095757	-0.372787	-0.372787	1.11489	0.763796	0	320000000	830000000	0.131465	0.0662848	0	2.47377	2.47377	0
404	2013	0	0	28.81	57.59	1	0.530327	21.665	6400000000	580000000	3800000000	6000000	0.039853	9500000	1000000000	7138	19.5562	6365.42	8.75863	126.28	0	6.93588	48.1065	-3.82541	-3.82541	0.060961	1	0.197908	1.25646	0.609224	0.011302	0.0015001	0.0068854	-0.448081	-0.448081	1.08694	0.609224	0.03	560000000	930000000	0.221389	0.0020191	0.0035501	1.78705	1.78705	0
404	2014	0	0	28.81	41.72	1	0.392291	11.4546	6600000000	350000000	3800000000	38000000	0.043844	810000000	1100000000	7503	20.5562	6604.54	8.79551	128.81	0	6.82828	46.6255	-3.8498	-3.8498	0.060961	1	0.043652	1.27749	0.591573	0.027098	0.122724	0.0160304	-0.455144	-0.455144	1.24418	0.591573	0.06	560000000	1200000000	0.177288	0.127334	0.005275	1.64066	1.64066	0
404	2015	0	0	28.81	37.56	1	0.396952	11.4546	7000000000	430000000	3900000000	38000000	0.047574	730000000	880000000	7868	21.5562	6970.5	8.84944	130.62	0	6.77495	45.9	-3.88169	-3.88169	0.060961	1	-0.020955	1.33128	0.574696	0.026615	0.104088	0.0152955	-0.453575	-0.453575	1.28762	0.574696	0.08	560000000	1300000000	0.132723	0.109855	0.0067787	1.6169	1.6169	0
404	2016	0	0	28.81	42.69	1	0.496507	0	8100000000	1300000000	4700000000	32000000	0.048845	200000000	2000000000	8234	22.5589	8102.49	8.99993	133.23	0	6.75518	45.6325	-3.91873	-3.91873	0.060961	1	0.015888	1.32221	0.598875	0.022989	0.0241237	0.0137675	-0.454241	-0.454241	1.28866	0.598875	0.04	560000000	1400000000	0.282527	0.0280413	0.0032114	1.71851	1.71851	0
404	2017	0	0	28.95	39.04	1	0.343691	0	10000000000	2000000000	5900000000	0	0.021256	-160000000	1700000000	8599	23.5589	9978.2	9.20816	135.35	0	6.80322	46.2838	-3.96613	-3.96613	0.060961	1	0.164969	1.29524	0.602868	0.0208	-0.0162581	0.0125397	-0.464972	-0.464972	1.0414	0.602868	0.026	700000000	1400000000	0.214758	-0.0200218	0.0022334	1.83685	1.83685	0
404	2018	0	0	29.98	42.88	1	0.355159	0	10000000000	1800000000	5700000000	0	0.016226	170000000	2400000000	8964	24.5589	10093.9	9.21969	138.2	0	6.67127	44.5058	-3.98533	-3.98533	0.060961	1	0.098187	1.36063	0.582463	0.029977	0.0170742	0.0174605	-0.466072	-0.466072	0.848913	0.582463	0.02	700000000	1600000000	0.238369	0.0172722	0.001395	1.68291	1.68291	0
407	2008	0	0	9.23	21.94	0	0.103992	0	2100000000	630000000	1100000000	94000000	0.142872	60000000	280000000	5348	14.652	2097.38	7.64844	110.98	0	6.89173	47.496	-3.62296	-3.62296	0.030832	1	0.444543	1.03384	0.550517	0.08226	0.0284899	0.0452855	-0.412587	-0.412587	1.45914	0.550517	0.1	360000000	840000000	0.119134	0.0258093	0.0154077	1.35192	1.35192	0
407	2009	0	0	9.23	22.86	0	0.194998	0	2400000000	720000000	1100000000	120000000	0.099365	-85000000	410000000	5713	15.652	2409.09	7.787	110.19	0	7.06689	49.9409	-3.68692	-3.68692	0.030832	0	-0.188613	1.07276	0.52568	0.09693	-0.0353616	0.0509542	-0.328594	-0.328594	2.32647	0.52568	0	500000000	790000000	0.195005	-0.040617	0	2.09277	2.09277	0
407	2010	0	0	9.23	20.9	0	0.225648	0	3100000000	820000000	1600000000	56000000	0.107701	2800000	260000000	6078	16.6521	3114.75	8.0439	113.82	0	7.06721	49.9455	-3.72696	-3.72696	0.030832	1	0.474382	0.835385	0.5325	0.037934	0.0008883	0.0201999	-0.429047	-0.429047	1.82726	0.5325	0.06	500000000	780000000	0.108425	0.0011485	0.0124381	1.55524	1.55524	0
407	2011	0	0	9.23	16.05	0	0.147617	0	3100000000	790000000	1700000000	4400000	0.001987	120000000	400000000	6443	17.6521	3133.95	8.05005	119.96	0	6.71061	45.0323	-3.71541	-3.71541	0.030832	0	0.063282	0.824444	0.552447	0.010323	0.0385027	0.0057029	-0.356656	-0.356656	1.3415	0.552447	0	650000000	750000000	0.128735	0.0387402	0	1.90567	1.90567	0
407	2014	0	0	15.14	27.61	0	0.220045	0	4100000000	840000000	1700000000	140000000	0.012915	59000000	480000000	7539	20.6548	4102.8	8.31943	128.81	0	6.45868	41.7146	-3.79251	-3.79251	0.027902	0	0.286407	1.10151	0.506253	0.180704	0.0143129	0.0914819	-0.372614	-0.372614	1.55533	0.506253	0	770000000	430000000	0.137561	0.016821	0	1.83154	1.83154	0
407	2015	0	0	15.4	27.85	0	0.222514	0	4200000000	1400000000	1700000000	310000000	0.009988	65000000	540000000	7904	21.6548	4151.65	8.33126	130.62	0	6.37824	40.682	-3.81763	-3.81763	0.027902	1	-0.126349	0.94427	0.494332	0.160827	0.0157754	0.0795019	-0.421073	-0.421073	1.89185	0.494332	0.02	770000000	670000000	0.131067	0.0159632	0.0037733	1.75021	1.75021	0
407	2016	0	0	15.4	41.03	0	0.363486	0	4300000000	830000000	1400000000	340000000	-0.075581	51000000	490000000	8270	22.6575	4302.56	8.36697	133.23	0	6.28009	39.4395	-3.83883	-3.83883	0.459185	0	0.055949	1.12267	0.41451	0.215117	0.0118844	0.0891681	-0.322477	-0.322477	1.98284	0.41451	0	880000000	870000000	0.117194	0.0123164	0	1.69584	1.69584	0
407	2017	0	0	9.33	40.96	0	0.37449	0	5000000000	1200000000	2000000000	300000000	0.024321	200000000	530000000	8635	23.6575	5045.1	8.52617	135.35	0	6.29935	39.6818	-3.8826	-3.8826	0.459185	0	0.444625	0.864609	0.465132	0.140769	0.0400703	0.0654762	-0.346148	-0.346148	1.67603	0.465132	0	880000000	1100000000	0.123154	0.0469857	0	1.72534	1.72534	0
407	2018	0	0	9.33	35.44	0	0.30617	0	6400000000	1400000000	3100000000	610000000	0.028301	280000000	550000000	9000	24.6575	6427.03	8.76827	138.2	0	6.34462	40.2542	-3.93136	-3.93136	0.459185	0	0.221487	0.726325	0.574102	0.173321	0.0441794	0.0995039	-0.34865	-0.34865	1.07423	0.574102	0	880000000	1500000000	0.109401	0.0562808	0	1.90586	1.90586	0
411	2008	0	0	21.35	60.45	1	0.249456	3.40781	1500000000	460000000	1200000000	0	0.027556	120000000	260000000	5753	15.7616	1471.54	7.29406	110.98	0	6.57241	43.1966	-3.61688	-3.61688	0.136593	0	0.211841	1.03513	0.808319	0.003936	0.0830149	0.0031815	-0.321908	-0.321908	1.31825	0.808319	0	210000000	110000000	0.198878	0.093657	0	2.55501	2.55501	0
411	2009	0	0	21.35	60.75	1	0.268737	1.78959	1800000000	480000000	1500000000	0	0.034433	43000000	220000000	6118	16.7616	1848.44	7.5221	110.19	0	6.82648	46.6008	-3.69775	-3.69775	0.136593	0	0.238658	1.04884	0.812174	0.00545	0.0232361	0.0044263	-0.327414	-0.327414	1.60992	0.812174	0	210000000	110000000	0.147162	0.0291875	0	2.78226	2.78226	0
411	2010	0	0	21.35	60.57	1	0.263918	1.78959	2500000000	550000000	2000000000	0	0.035461	91000000	290000000	6483	17.7616	2466	7.81035	113.82	0	6.86202	47.0873	-3.74302	-3.74302	0.041101	0	0.307485	1.06678	0.81415	0.00834	0.0369582	0.00679	-0.353446	-0.353446	1.67307	0.81415	0	210000000	110000000	0.15453	0.0493057	0	2.77648	2.77648	0
411	2011	0	0	21.35	59.41	1	0.255567	1.78959	3700000000	650000000	2700000000	0	0.104333	-81000000	720000000	6848	18.7616	3679.05	8.21041	119.96	0	6.84429	46.8443	-3.7804	-3.7804	0.041101	0	0.284428	1.19142	0.750787	0.006264	-0.0219207	0.0047029	-0.364927	-0.364927	1.29558	0.750787	0	210000000	190000000	0.292095	-0.0327037	0	2.37203	2.37203	0
411	2012	0	0	21.35	62.02	1	0.292326	1.78959	4100000000	600000000	3000000000	0	0.034961	69000000	540000000	7214	19.7644	4110.2	8.32123	123.08	0	6.76083	45.7088	-3.80783	-3.80783	0.041101	0	0.242026	1.19675	0.745088	0.004643	0.0168939	0.0034594	-0.371877	-0.371877	1.16743	0.745088	0	210000000	190000000	0.147951	0.0188737	0	2.45575	2.45575	0
411	2013	0	0	21.35	64.38	1	0.318708	1.78959	4800000000	890000000	3500000000	33000000	0.035179	76000000	570000000	7579	20.7644	4797.61	8.47587	126.28	0	6.71197	45.0505	-3.84012	-3.84012	0.041101	0	0.168022	1.23086	0.740446	0.015035	0.0157831	0.0111326	-0.375829	-0.375829	1.19641	0.740446	0	210000000	220000000	0.139342	0.0184227	0	2.46115	2.46115	0
411	2016	0	0	21.54	62.07	1	0.729594	0	7000000000	820000000	5200000000	25000000	0.027462	140000000	650000000	8675	23.7671	6987.14	8.85183	133.23	0	6.64402	44.143	-3.94918	-3.94918	0.041101	0	0.115792	1.19757	0.757153	0.009402	0.0202556	0.0071188	-0.391035	-0.391035	1.41304	0.757153	0	210000000	480000000	0.10581	0.0231068	0	2.6143	2.6143	0
411	2017	0	0	29.88	69.17	1	0.722207	0	9100000000	2300000000	7100000000	85000000	0.021077	160000000	1400000000	9040	24.7671	9083.39	9.1142	135.35	0	6.7338	45.3441	-4.0037	-4.0037	0.041101	0	0.095612	1.15888	0.790254	0.016754	0.0174448	0.0132399	-0.401489	-0.401489	1.24458	0.790254	0	210000000	560000000	0.205737	0.0226785	0	2.53956	2.53956	0
411	2018	0	0	29.88	69.41	1	0.7284	0	9000000000	2300000000	6500000000	410000000	0.024895	170000000	1300000000	9405	25.7671	8992.51	9.10415	138.2	0	6.58766	43.3973	-4.01971	-4.01971	0.041101	1	0.08382	1.25294	0.768319	0.064565	0.0184947	0.0496065	-0.461965	-0.461965	1.05987	0.768319	0.13	210000000	530000000	0.147011	0.0183097	0.002969	2.38315	2.38315	0
413	2008	0	0	51.74	56.68	1	0	50.2531	410000000	0	140000000	0	0.012052	3400000	18000000	5849	16.0247	406.383	6.0073	110.98	0	5.41295	29.3001	-3.37043	-3.37043	0.05924	0	-0.100447	1.82304	0.347825	0.0389	0.0084357	0.0135304	-0.255246	-0.255246	1.89553	0.347825	0	380000000	130000000	0.0402984	0.0078907	0	1.56736	1.56736	0
413	2011	0	0	28.93	44.65	0	0.142141	0	370000000	0	110000000	0	0.032438	-1800000	16000000	6944	19.0247	374.112	5.92455	119.96	0	4.93878	24.3915	-3.35203	-3.35203	0.05924	0	0.332753	2.26601	0.305501	0.000919	-0.0049138	0.0002808	-0.265831	-0.265831	9.5483	0.305501	0	380000000	53000000	0.0422734	-0.0049038	0	3.61046	3.03776	0
413	2012	0	0	28.93	47.55	0	0.159017	0	2100000000	1300000000	720000000	800000000	0.116907	-470000000	110000000	7310	20.0274	2061.71	7.63129	123.08	0	6.20027	38.4433	-3.71763	-3.71763	0.05924	0	6.45925	2.33631	0.755861	0.536289	-0.226508	0.40536	-0.526683	-0.526683	2.65066	0.755861	0	380000000	50000000	0.296088	-1.24827	0	3.9842	3.03776	0
413	2013	0	0	14.4	70.71	0	0.709365	0	9000000000	2900000000	830000000	2300000000	0.045339	-1800000000	2500000000	7675	21.0274	9032.98	9.10864	126.28	0	7.21305	52.0281	-3.91991	-3.91991	0.05924	0	0.196378	8.14782	0.349694	0.738803	-0.20339	0.258355	-0.377677	-0.377677	1.34125	0.349694	0	900000000	140000000	1.19562	-0.891115	0	0.797924	0.797924	0
413	2016	3	5	11.32	40.53	0	0.515464	0.890464	47000000000	19000000000	9100000000	14000000000	0.027987	1400000000	25000000000	8771	24.0301	46826.3	10.7542	133.23	1.38629	8.07191	65.1557	-4.10851	-4.10851	0.05924	1	0.484089	3.809	0.507345	0.616479	0.0296852	0.312767	-0.542219	-0.542219	1.42553	0.507345	0.07	4900000000	9000000000	0.869394	0.0482679	0.0120073	0.331659	0.331659	0
413	2017	2	3	15.9	37.06	0	0.446103	1.05386	68000000000	21000000000	21000000000	14000000000	0.028646	1300000000	25000000000	9136	25.0301	67683.3	11.1226	135.35	1.09861	8.21765	67.5298	-4.15383	-4.15383	0.05924	1	1.51204	2.25016	0.526364	0.419619	0.0187014	0.220872	-0.595336	-0.595336	1.22292	0.526364	0.07	5700000000	11000000000	0.534509	0.0270312	0.0085661	0.93115	0.93115	0
415	2011	0	0	44.9	72.36	0	0.706318	0	19000000000	9300000000	2100000000	8000000000	0.019726	800000000	5200000000	6758	18.5151	18615.5	9.83175	119.96	0	8.19585	67.172	-3.89255	-3.89255	-0.126669	0	2.34312	2.61815	0.541802	0.789358	0.043113	0.427676	-0.522468	-0.522468	0.998287	0.541802	0	980000000	3100000	4.01906	0.626125	0	-3.92921	-3.91674	0
415	2012	0	0	44.9	70.14	0	0.599528	0	30000000000	19000000000	5100000000	15000000000	0.021026	1200000000	1800000000	7124	19.5178	30002.6	10.309	123.08	0	8.37589	70.1555	-3.93705	-3.93705	-0.126669	0	1.33177	0.51549	0.680917	0.748151	0.0394496	0.509429	-0.506022	-0.506022	0.985885	0.680917	0	1300000000	8400000000	0.0964727	0.0635812	0	2.22583	2.22583	0
415	2013	0	0	44.9	70.2	0	0.695657	0	57000000000	40000000000	18000000000	30000000000	0.023349	4600000000	2100000000	7489	20.5178	57125.4	10.953	126.28	0	8.67359	75.2311	-3.97821	-3.97821	-0.126669	1	1.55895	0.552892	0.853207	0.638227	0.0808699	0.54454	-0.60734	-0.60734	1.00993	0.853207	0.15	1300000000	25000000000	0.0707525	0.153977	0.0063457	2.46689	2.46689	0
415	2014	0	0	44.32	75.5	0	0.307483	0	68000000000	48000000000	20000000000	34000000000	0.017404	4700000000	2400000000	7854	21.5178	67720.7	11.1232	128.81	0	8.63531	74.5686	-4.01849	-4.01849	-0.126669	1	0.074565	0.659905	0.81397	0.634754	0.0699153	0.516671	-0.562461	-0.562461	1.12312	0.81397	0.1	1800000000	27000000000	0.0415351	0.0828828	0.003106	2.61295	2.61295	0
415	2015	0	0	44.64	65.89	0	0.22721	0	130000000000	91000000000	31000000000	67000000000	0.013557	7000000000	25000000000	8219	22.5178	131901	11.7898	130.62	0	9.02604	81.4693	-4.04972	-4.04972	-0.126669	0	0.409674	1.34169	0.753311	0.686503	0.0531774	0.51715	-0.539989	-0.539989	0.996472	0.753311	0	3500000000	48000000000	0.373148	0.103575	0	2.05217	2.05217	0
415	2016	0	0	34.56	75.98	0	0.795098	4.26212	220000000000	160000000000	45000000000	130000000000	0.013115	14000000000	10000000000	8585	23.5206	216632	12.286	133.23	0	9.22161	85.0382	-4.08051	-4.08051	-0.126669	1	1.51139	0.982807	0.825802	0.746244	0.0643699	0.61625	-0.661317	-0.63436	1.01507	0.825802	0.05	6200000000	120000000000	0.0758283	0.10572	0.0023444	2.58152	2.58152	0
415	2017	0	0	34.91	76.27	0	0.806813	4.26212	300000000000	240000000000	66000000000	180000000000	0.010507	21000000000	12000000000	8950	24.5206	300394	12.6128	135.35	0	9.31869	86.838	-4.11466	-4.11466	-0.126669	1	0.481368	0.743597	0.882109	0.749557	0.0699855	0.661191	-0.639217	-0.63436	1.00035	0.882109	0.06	6200000000	180000000000	0.0576027	0.0970458	0.0017129	2.81162	2.81162	0
415	2018	0	0	34.54	75.9	0	0.790744	4.26212	290000000000	190000000000	55000000000	160000000000	0.009322	20000000000	6300000000	9315	25.5206	285819	12.5631	138.2	0	9.09053	82.6378	-4.16712	-4.16712	-0.126669	0	0.149059	1.00076	0.807246	0.761846	0.0714958	0.614997	-0.564505	-0.564505	0.93412	0.807246	0	6200000000	180000000000	0.0211218	0.0680268	0	2.70236	2.70236	0
417	2008	0	0	23.93	54.62	1	0.442676	30.9463	3300000000	340000000	2100000000	13000000	0.05654	660000000	1100000000	5552	15.211	3340.75	8.11395	110.98	0	7.31118	53.4534	-3.69828	-3.69828	0.136593	1	0.271389	0.949167	0.644616	0.011041	0.196291	0.0071172	-0.432293	-0.432293	1.40739	0.644616	0.15	370000000	990000000	0.432279	0.263437	0.0222367	0.713914	0.713914	0
417	2009	0	0	23.93	55.1	1	0.510502	0	3700000000	130000000	2300000000	12000000	0.078159	680000000	1200000000	5917	16.211	3693.84	8.21442	110.19	0	7.45478	55.5737	-3.75294	-3.75294	0.136593	1	0.166876	1.00106	0.645623	0.01576	0.183904	0.010175	-0.431864	-0.431864	2.54263	0.645623	0.1	480000000	1000000000	0.371772	0.203342	0.0143597	1.48823	1.48823	0
417	2010	0	0	23.99	56.63	1	0.403938	0	4500000000	33000000	2800000000	11000000	0.082068	850000000	1900000000	6282	17.211	4473.53	8.40593	113.82	0	7.38529	54.5425	-3.78607	-3.78607	0.136593	1	0.199865	1.10292	0.630959	0.016586	0.189261	0.0104651	-0.441927	-0.441927	2.70758	0.630959	0.1	480000000	970000000	0.508054	0.22921	0.0129871	1.33779	1.33779	0
417	2011	0	0	22.13	51.19	1	0.66583	0	6200000000	22000000	3400000000	19000000	0.094699	830000000	3400000000	6647	18.211	6171.61	8.72771	119.96	0	7.27552	52.9332	-3.81437	-3.81437	0.136593	1	0.210966	1.38555	0.565579	0.038521	0.133726	0.0217867	-0.451182	-0.451182	1.69597	0.565579	0.12	520000000	930000000	0.748887	0.184486	0.0139467	0.53662	0.53662	0
417	2012	0	0	22.13	48.7	1	0.44864	0	6700000000	51000000	3400000000	49000000	0.0689	670000000	3400000000	7013	19.2137	6664.44	8.80454	123.08	0	7.15351	51.1727	-3.84026	-3.84026	0.136593	1	0.064787	1.34481	0.539711	0.045615	0.0998631	0.0246189	-0.446305	-0.446305	1.35697	0.539711	0.1	780000000	1100000000	0.549351	0.107838	0.0126366	0.750246	0.750246	0
417	2013	0	0	22.13	47.5	1	0.404915	0	7500000000	78000000	3800000000	65000000	0.063087	380000000	3200000000	7378	20.2137	7517.71	8.92502	126.28	0	7.06764	49.9515	-3.86948	-3.86948	0.136593	1	0.088354	1.26963	0.540901	0.055815	0.049935	0.0301904	-0.447771	-0.447771	1.19096	0.540901	0.18	780000000	1000000000	0.484945	0.0563283	0.0210639	0.511543	0.511543	0
417	2014	0	0	22.14	48.33	1	0.372047	0	7900000000	78000000	4000000000	65000000	0.056121	450000000	2900000000	7743	21.2137	7949.72	8.98089	128.81	0	6.9722	48.6116	-3.89676	-3.89676	0.136593	1	0.006273	1.20763	0.532677	0.053411	0.0566303	0.0284508	-0.448002	-0.448002	1.34537	0.532677	0.18	780000000	1100000000	0.386076	0.0598846	0.0186731	0.749994	0.749994	0
417	2015	0	0	22.14	54.32	1	0.37777	0	8300000000	84000000	4200000000	84000000	0.040088	290000000	2300000000	8108	22.2137	8294.93	9.0234	130.62	0	6.90813	47.7223	-3.92778	-3.92778	0.136593	1	-0.020798	1.0704	0.530825	0.054509	0.0352456	0.0289347	-0.446969	-0.446969	1.55755	0.530825	0.12	780000000	1300000000	0.285635	0.0367761	0.0117723	1.23114	1.23114	0
417	2016	0	0	38	56.2	1	0.540044	0	9200000000	370000000	4600000000	340000000	0.039236	660000000	2600000000	8474	23.2164	9225.56	9.12973	133.23	0	6.85261	46.9583	-3.95983	-3.95983	0.136593	1	-0.002963	1.11922	0.551745	0.100645	0.0712094	0.0555304	-0.454986	-0.454986	1.28096	0.551745	0.15	780000000	1400000000	0.31008	0.0791987	0.0141029	1.05212	1.05212	0
417	2017	0	0	38	59.38	1	0.583177	0	10000000000	720000000	5200000000	350000000	0.02931	630000000	3000000000	8839	24.2164	10096.3	9.21993	135.35	0	6.81191	46.4022	-3.99375	-3.99375	0.136593	1	0.067182	1.06343	0.572341	0.091916	0.0628075	0.0526073	-0.460706	-0.460706	1.19549	0.572341	0.15	780000000	1700000000	0.328923	0.0687356	0.0126803	1.1343	1.1343	0
417	2018	0	0	38	60.13	1	0.570013	0	11000000000	520000000	5600000000	270000000	0.029851	690000000	2700000000	9204	25.2164	10511.7	9.26024	138.2	0	6.70061	44.8982	-4.01638	-4.01638	0.136593	1	0.028107	1.01868	0.575794	0.075104	0.0659034	0.0432444	-0.461591	-0.461591	0.897159	0.575794	0.15	780000000	2200000000	0.263196	0.0686145	0.0115866	1.19032	1.19032	0
419	2008	0	0	45.43	54.15	1	0.027143	33.6458	2300000000	550000000	1100000000	300000000	0.021019	180000000	330000000	4526	12.4	2308	7.74414	110.98	0	6.97796	48.6919	-3.545	-3.545	0.136593	1	0.134558	0.636894	0.609326	0.233373	0.0770058	0.1422	-0.39754	-0.39754	1.11205	0.609326	0.12	350000000	930000000	0.173003	0.0926803	0.0219653	1.04229	1.04229	0
419	2009	0	0	45.43	54.13	1	0.000611	0	2900000000	800000000	1900000000	150000000	0.018828	460000000	510000000	4891	13.4	2862.05	7.9593	110.19	0	7.22325	52.1753	-3.61599	-3.61599	0.136593	1	0.327146	0.499021	0.717833	0.084303	0.159495	0.0605155	-0.42297	-0.42297	1.61884	0.717833	0.1	350000000	1400000000	0.220519	0.197783	0.0152087	1.62451	1.62451	0
419	2010	0	0	44.78	53.42	1	0.086523	0	3200000000	920000000	1900000000	320000000	0.032466	330000000	600000000	5256	14.4	3187.36	8.06695	113.82	0	7.08746	50.2321	-3.63948	-3.63948	0.136593	0	0.368549	0.607218	0.718966	0.149763	0.102726	0.107675	-0.360999	-0.360999	1.87909	0.718966	0	350000000	1500000000	0.209115	0.114402	0	2.399	2.399	0
419	2011	0	0	45.11	54.93	1	0.068386	0	3600000000	460000000	1800000000	120000000	0.06046	290000000	910000000	5621	15.4	3569.47	8.18017	119.96	0	6.81909	46.4999	-3.64217	-3.64217	0.136593	1	0.143437	0.92181	0.532363	0.07641	0.0806551	0.0406779	-0.419501	-0.419501	1.22258	0.532363	0.2	450000000	1400000000	0.287045	0.0903243	0.0284238	0.430119	0.430119	0
419	2012	0	0	45.11	52.63	1	0.022246	0	3700000000	420000000	1900000000	0	0.041908	390000000	740000000	5987	16.4027	3707.39	8.21808	123.08	0	6.67703	44.5827	-3.66002	-3.66002	0.136593	1	0.039868	0.95755	0.530868	0.014327	0.105538	0.0076057	-0.420503	-0.420503	1.18617	0.530868	0.1	540000000	1300000000	0.208468	0.109616	0.0152286	1.01859	1.01859	0
419	2013	0	0	45.11	52.68	1	0.006896	0	3800000000	220000000	2000000000	0	0.038086	300000000	800000000	6352	17.4027	3814.95	8.24668	126.28	0	6.53047	42.6471	-3.67524	-3.67524	0.136593	1	0.101377	1.01425	0.520257	0.014207	0.0789586	0.0073913	-0.4215	-0.4215	1.30235	0.520257	0.1	540000000	1200000000	0.216111	0.0812493	0.0146621	1.05883	1.05883	0
419	2014	0	0	45.11	52.77	1	0.019362	0	3800000000	100000000	1800000000	0	0.036475	180000000	800000000	6717	18.4027	3779.62	8.23738	128.81	0	6.39498	40.8958	-3.69069	-3.69069	0.136593	1	0.010047	1.13176	0.487812	0.032326	0.0471931	0.015769	-0.414827	-0.414827	1.45835	0.487812	0.1	540000000	1100000000	0.210897	0.0467562	0.0142488	1.05883	1.05883	0
419	2015	0	0	44.88	52.16	1	0.025112	0	3800000000	230000000	1800000000	0	0.028826	150000000	830000000	7082	19.4027	3842.99	8.25401	130.62	0	6.3191	39.931	-3.71625	-3.71625	0.136593	0	-0.027794	1.12436	0.487041	0.033843	0.0395995	0.0164829	-0.351528	-0.351528	1.75966	0.487041	0	540000000	1100000000	0.220157	0.0402634	0	1.69696	1.69696	0
419	2016	0	0	44.33	53.23	1	0.476364	0	4000000000	190000000	1800000000	0	0.029267	89000000	850000000	7448	20.4055	3977.59	8.28843	133.23	0	6.22114	38.7026	-3.73699	-3.73699	0.136593	1	-0.087105	1.08095	0.475139	0.035929	0.0223365	0.0170713	-0.411384	-0.411384	1.5531	0.475139	0.12	540000000	1200000000	0.220809	0.0231188	0.0169737	0.949238	0.949238	0
419	2017	0	0	44.33	54.03	1	0.475116	0	4200000000	200000000	1900000000	0	0.035488	260000000	840000000	7813	21.4055	4156.41	8.33241	135.35	0	6.15619	37.8987	-3.76369	-3.76369	0.136593	0	0.04774	1.19064	0.470669	0.036521	0.0620437	0.0171893	-0.359649	-0.359649	1.26437	0.470669	0	540000000	1200000000	0.210265	0.064833	0	1.49379	1.49379	0
419	2018	0	0	44.33	53.61	1	0.476633	0	4900000000	160000000	1700000000	0	0.034157	-33000000	920000000	8178	22.4055	4927.5	8.50259	138.2	0	6.15238	37.8518	-3.8029	-3.8029	0.136593	1	-0.025856	1.3565	0.394411	0.141238	-0.0067156	0.0557058	-0.419496	-0.419496	0.844584	0.394411	0.16	540000000	1100000000	0.220678	-0.0079614	0.0209251	0.371081	0.371081	0
420	2016	0	0	14.5	53.56	1	0.446053	6.04804	4600000000	850000000	1800000000	160000000	0.005009	-110000000	690000000	8638	23.6657	4620.7	8.4383	133.23	0	6.33364	40.1149	-3.88958	-3.88958	0.010153	0	0.345763	1.04295	0.417175	0.09084	-0.0248242	0.0378962	-0.379297	-0.379297	1.34904	0.417175	0	2000000000	1500000000	0.258966	-0.0432828	0	1.39412	1.39412	0
420	2017	0	0	15.59	52.16	1	0.415273	6.04804	6200000000	1600000000	3200000000	160000000	0.013822	32000000	150000000	9003	24.6657	6180.13	8.72909	135.35	0	6.44928	41.5932	-3.95124	-3.95124	0.010153	0	0.576043	0.442085	0.550183	0.057346	0.0051235	0.0315508	-0.40301	-0.40301	1.46275	0.550183	0	2000000000	2800000000	0.0333595	0.0068527	0	2.09025	2.09025	0
420	2018	0	0	16.14	48.91	1	0.381396	6.04804	7100000000	2000000000	4100000000	98000000	0.019716	180000000	220000000	9368	25.6657	7140.26	8.8735	138.2	0	6.42077	41.2263	-3.98601	-3.98601	0.010153	0	0.165882	0.431231	0.591152	0.030909	0.0248031	0.0182719	-0.397078	-0.397078	1.09751	0.591152	0	2000000000	3000000000	0.0351014	0.0286564	0	2.09135	2.09135	0
421	2008	0	0	30.06	43.71	1	0.012775	27.2326	3000000000	990000000	1600000000	340000000	0.020331	350000000	210000000	6018	16.4877	2975.82	7.99828	110.98	0	7.20695	51.9402	-3.7376	-3.7376	0.436065	0	-0.039718	0.891224	0.66825	0.215049	0.116337	0.143706	-0.313624	-0.313624	1.05441	0.66825	0	350000000	1200000000	0.0731644	0.120305	0	2.17928	2.17928	0
421	2009	0	0	30.06	43.65	1	0.01329	20.0641	2700000000	850000000	1400000000	230000000	0.027377	340000000	270000000	6383	17.4877	2689.83	7.89723	110.19	0	7.16692	51.3648	-3.77284	-3.77284	0.436065	0	-0.110281	1.09104	0.635898	0.20783	0.124779	0.132159	-0.307719	-0.307719	1.3924	0.635898	0	350000000	900000000	0.0902585	0.112787	0	2.15843	2.15843	0
421	2010	0	0	30.06	43.16	1	0.014904	0	3000000000	790000000	1300000000	330000000	0.013937	450000000	410000000	6748	18.4877	2978.09	7.99904	113.82	0	7.0278	49.3899	-3.79523	-3.79523	0.436065	0	0.113433	1.25314	0.636461	0.303762	0.150328	0.193333	-0.321069	-0.321069	1.30482	0.636461	0	350000000	890000000	0.154079	0.166438	0	1.99773	1.99773	0
421	2011	0	0	30.06	43.06	1	0.090764	0	2900000000	680000000	1400000000	270000000	0.033681	160000000	440000000	7113	19.4877	2923.53	7.98055	119.96	0	6.65268	44.2581	-3.77943	-3.77943	0.436065	1	-0.119153	1.25641	0.621109	0.236565	0.0540712	0.146933	-0.36633	-0.36633	1.13715	0.621109	0.05	350000000	840000000	0.14912	0.0530808	0.0059045	1.78975	1.78975	0
421	2012	0	0	30.06	43.16	1	0.105856	0	2600000000	420000000	1200000000	170000000	0.042533	370000000	420000000	7479	20.4904	2590.58	7.85964	123.08	0	6.38579	40.7784	-3.77248	-3.77248	0.088757	1	0.145967	1.40045	0.54628	0.180768	0.142942	0.0987499	-0.414814	-0.414814	1.1748	0.54628	0.02	350000000	630000000	0.142048	0.126663	0.0024059	1.63882	1.63882	0
421	2013	0	0	30.06	43.2	1	0.086589	0	2400000000	250000000	930000000	160000000	0.040215	190000000	330000000	7844	21.4904	2412.93	7.7886	126.28	0	6.16772	38.0408	-3.76947	-3.76947	0.088757	1	-0.053212	1.59471	0.47894	0.198235	0.0790737	0.0949427	-0.398985	-0.398985	1.13188	0.47894	0.05	350000000	580000000	0.126201	0.0736512	0.0067878	1.31674	1.31674	0
421	2014	0	0	30.06	43.67	1	0.098016	0	2300000000	33000000	720000000	120000000	0.072774	290000000	370000000	8209	22.4904	2308.97	7.74456	128.81	0	6.01239	36.1488	-3.77635	-3.77635	0.088757	1	-0.056509	1.79692	0.387614	0.197376	0.126482	0.0765057	-0.401633	-0.401633	1.46743	0.387614	0.08	350000000	470000000	0.155028	0.121033	0.01166	0.847838	0.847838	0
421	2015	0	0	49.53	62.58	1	0.136666	31.492	6700000000	700000000	3000000000	83000000	0.05394	-100000000	760000000	8574	23.4904	6682.77	8.80729	130.62	0	6.74268	45.4637	-3.95403	-3.95403	0.459185	1	1.54766	0.894007	0.474536	0.048728	-0.0154273	0.0231232	-0.454962	-0.454962	1.18459	0.474536	0.1	570000000	2700000000	0.32779	-0.0446508	0.024801	0.462139	0.462139	0
421	2016	0	0	49.53	62	1	0.670802	31.492	7000000000	1200000000	3300000000	94000000	0.041042	-140000000	620000000	8940	24.4931	7042.31	8.85969	133.23	0	6.64992	44.2215	-3.9792	-3.9792	0.459185	1	-0.025546	0.936719	0.491874	0.038044	-0.0194627	0.0187129	-0.401931	-0.401931	1.14713	0.491874	0.1	570000000	2700000000	0.0928229	-0.0205098	0.008569	1.42978	1.42978	0
421	2017	0	0	49.53	60.94	1	0.582475	31.492	11000000000	2500000000	6900000000	560000000	0.022827	3100000000	2500000000	9305	25.4931	10920.1	9.29836	135.35	0	6.86986	47.195	-4.05343	-4.05343	0.459185	1	-0.074905	0.780774	0.686656	0.083233	0.28606	0.0571524	-0.446501	-0.446501	1.00879	0.686656	0.05	570000000	2900000000	0.350205	0.443577	0.0040658	1.37586	1.37586	0
421	2018	0	0	49.53	58.98	1	0.580763	0	11000000000	1800000000	7500000000	370000000	0.021079	940000000	1700000000	9670	26.4931	11434.2	9.34437	138.2	0	6.76148	45.7176	-4.07708	-4.07708	0.459185	1	-0.028096	0.837959	0.697497	0.054828	0.0821923	0.0382424	-0.432008	-0.432008	0.920862	0.697497	0.1	570000000	3200000000	0.159118	0.0860621	0.005244	1.94813	1.94813	0
423	2008	0	0	23.12	39.35	1	0.421996	23.1176	1900000000	1000000	430000000	8700000	0.156425	300000000	690000000	5696	15.6055	1893.18	7.54601	110.98	0	6.79943	46.2323	-3.64741	-3.64741	0.168865	1	0.220503	2.67175	0.234181	0.019623	0.156791	0.0045953	-0.398689	-0.398689	3.28133	0.234181	0.16	520000000	320000000	0.429059	0.184725	0.0521515	-1.1387	-1.1387	0
423	2009	0	0	23.14	38.74	1	0.504423	23.1417	3100000000	0	610000000	39000000	0.130605	810000000	2000000000	6061	16.6055	3116.73	8.04454	110.19	0	7.30061	53.2989	-3.75291	-3.75291	0.168865	1	0.233192	3.98933	0.210992	0.067967	0.260756	0.0143405	-0.430325	-0.430325	4.82675	0.210992	0.35	650000000	350000000	1.03768	0.429281	0.120912	-4.52646	-3.91674	0
423	2010	0	0	23.14	37.42	1	0.468325	0	3600000000	0	720000000	11000000	0.165138	640000000	1100000000	6426	17.6055	3597.72	8.18806	113.82	0	7.19386	51.7517	-3.78078	-3.78078	0.168865	1	0.185021	3.48038	0.2169	0.078916	0.176714	0.0171169	-0.427247	-0.427247	9.50316	0.2169	0.3	650000000	400000000	0.363553	0.203985	0.0629527	0.209455	0.209455	0
423	2011	0	0	23.14	33.01	1	0.425777	0	4200000000	0	690000000	4300000	0.205913	710000000	1500000000	6791	18.6055	4226.35	8.34909	119.96	0	6.9599	48.4402	-3.79074	-3.79074	0.168865	1	0.11976	4.78816	0.177752	0.088007	0.16793	0.0156434	-0.431281	-0.431281	6.82208	0.177752	0.3	650000000	470000000	0.417644	0.197273	0.0545363	-0.405243	-0.405243	0
423	2012	0	0	23.14	32.93	1	0.363474	0	5300000000	0	930000000	0	0.197828	860000000	2700000000	7157	19.6082	5325.66	8.58029	123.08	0	6.97131	48.5992	-3.83242	-3.83242	0.168865	1	0.107736	4.47008	0.190484	0.080563	0.161115	0.015346	-0.440418	-0.440418	5.15157	0.190484	0.7	650000000	520000000	0.635916	0.203022	0.108324	-3.24833	-3.24833	0
423	2013	0	0	23.14	33.91	1	0.278901	0	6000000000	0	800000000	0	0.203975	880000000	1900000000	7522	20.6082	5979.73	8.69613	126.28	0	6.88639	47.4223	-3.86044	-3.86044	0.168865	1	0.314204	5.1137	0.149746	0.108426	0.147012	0.0162364	-0.45144	-0.45144	4.47529	0.149746	0.7	650000000	640000000	0.359364	0.165068	0.0859641	-2.28563	-2.28563	0
423	2014	0	0	23.14	33.6	1	0.186092	0	7500000000	0	1400000000	0	0.183953	660000000	2500000000	7887	21.6082	7459.93	8.9173	128.81	0	6.92283	47.9256	-3.90565	-3.90565	0.168865	1	-0.001816	3.99947	0.192	0.052686	0.0880848	0.0101157	-0.444877	-0.444877	3.45925	0.192	0.8	650000000	1300000000	0.426412	0.109889	0.0874985	-2.53383	-2.53383	0
423	2015	0	0	23.14	34.77	1	0.184591	0	8600000000	80000000	1500000000	0	0.190244	980000000	1700000000	8252	22.6082	8609.02	9.06057	130.62	0	6.93658	48.1162	-3.9476	-3.9476	0.168865	1	0.359354	4.42129	0.177256	0.046521	0.113557	0.0082461	-0.466178	-0.466178	4.14971	0.177256	0.8	650000000	1400000000	0.222329	0.131048	0.0701371	-1.45406	-1.45406	0
423	2016	0	1	23.14	38.68	1	0.506781	0	9900000000	0	1500000000	0	0.186454	620000000	1400000000	8618	23.611	9949.57	9.20528	133.23	0	6.90932	47.7387	-3.98384	-3.98384	0.168865	1	0.159179	5.08731	0.157136	0.046626	0.0627739	0.0073266	-0.460938	-0.460938	3.69757	0.157136	0.9	650000000	1400000000	0.164319	0.0725487	0.0683724	-1.4408	-1.4408	0
423	2017	0	0	23.14	45.82	1	0.501906	0	12000000000	0	2400000000	0	0.165158	1800000000	1700000000	8983	24.611	12376	9.42352	135.35	0	6.96233	48.4741	-4.03129	-4.03129	0.168865	1	0.167039	3.94857	0.202369	0.025172	0.141999	0.005094	-0.478072	-0.478072	3.38682	0.202369	0.9	650000000	1700000000	0.173402	0.17663	0.0591603	-1.14032	-1.14032	0
423	2018	0	0	23.14	50.46	1	0.545752	0	14000000000	0	2500000000	0	0.150441	1000000000	2100000000	9348	25.611	13870	9.53748	138.2	0	6.90122	47.6268	-4.06268	-4.06268	0.168865	1	-0.004615	4.36678	0.183198	0.02953	0.0727507	0.0054098	-0.47077	-0.47077	2.04788	0.183198	1.00953	650000000	1700000000	0.172583	0.0815325	0.0533494	-1.25429	-1.25429	0
425	2008	0	0	33.912	53.222	1	0.416421	29.8683	3600000000	570000000	2300000000	1000000	0.027994	160000000	460000000	5495	15.0548	3638.23	8.19925	110.98	0	7.38804	54.5832	-3.7001	-3.7001	0.28639	0	0.026908	1.06758	0.637826	0.003928	0.0426979	0.0025054	-0.33633	-0.33633	2.36883	0.637826	0	550000000	940000000	0.151511	0.0513833	0	2.42179	2.42179	0
425	2009	0	1	58.472	66.267	1	0.259593	59.0249	15000000000	1500000000	11000000000	89000000	0.113605	3200000000	5000000000	5860	16.0548	15072.2	9.62061	110.19	0	8.73092	76.229	-3.79903	-3.79903	0.28639	1	5.17108	1.05954	0.707521	0.009014	0.210994	0.0063776	-0.656149	-0.63436	1.70144	0.707521	0.33405	870000000	2300000000	1.38334	0.874091	0.0796458	-3.12801	-3.12801	0
425	2010	2	5	49.2	73.02	1	0.273897	52.8284	25000000000	1400000000	13000000000	190000000	0.117672	480000000	9100000000	6225	17.0548	24801.1	10.1186	113.82	1.09861	8.89004	79.0328	-3.83574	-3.83574	0.28639	1	0.218117	1.63826	0.513903	0.014959	0.0191822	0.0076875	-0.487227	-0.487227	1.64723	0.513903	0.12	1000000000	2400000000	0.603532	0.031564	0.0082115	0.930763	0.930763	0
425	2011	1	4	49.2	65.63	1	0.177332	49.6342	35000000000	7300000000	16000000000	3200000000	0.097328	-2000000000	8400000000	6590	18.0548	34713.5	10.4549	119.96	0.693147	8.71531	75.9566	-3.87924	-3.87924	0.28639	1	0.307654	1.7086	0.563431	0.165488	-0.0584716	0.0932411	-0.496292	-0.496292	1.2047	0.563431	0.25	2100000000	2600000000	0.33739	-0.0818413	0.020793	0.929299	0.929299	0
425	2012	3	6	49.26	63.55	1	0.175519	0.374421	45000000000	13000000000	21000000000	6700000000	0.054361	-3500000000	7000000000	6956	19.0575	45358.9	10.7224	123.08	1.38629	8.7117	75.8937	-3.91939	-3.91939	0.28639	1	-0.025435	1.70199	0.613681	0.240658	-0.0765758	0.147687	-0.493612	-0.493612	1.13747	0.613681	0.13	2100000000	5900000000	0.201144	-0.100059	0.0077249	1.77989	1.77989	0
425	2013	2	6	49.26	62.15	1	0.1448	0.160451	49000000000	15000000000	20000000000	9800000000	0.03153	-380000000	6600000000	7321	20.0575	49096.7	10.8016	126.28	1.09861	8.55365	73.1649	-3.96025	-3.96025	0.28639	1	-0.159891	1.95861	0.598504	0.333288	-0.0078022	0.199474	-0.497561	-0.497561	0.918514	0.598504	0.1	2100000000	6100000000	0.145627	-0.0084451	0.0045476	1.77657	1.77657	0
425	2014	6	16	46.93	56.49	1	0.144836	0.163502	49000000000	14000000000	20000000000	8600000000	0.00833	740000000	4800000000	7686	21.0575	48850.5	10.7965	128.81	1.94591	8.38174	70.2536	-3.99874	-3.99874	0.28639	1	-0.136636	1.84887	0.581602	0.304402	0.0151005	0.177041	-0.500709	-0.500709	1.25828	0.581602	0.06	2200000000	8200000000	0.0968595	0.0150248	0.0027019	1.93295	1.93295	0
425	2015	5	15	42.13	53.81	1	0.124507	0.070081	43000000000	12000000000	19000000000	2800000000	-0.001468	110000000	4700000000	8051	22.0575	42707.9	10.6621	130.62	1.79176	8.16272	66.6299	-4.03314	-4.03314	0.28639	0	-0.285264	1.70244	0.517557	0.128914	0.0025228	0.0667203	-0.428767	-0.428767	1.22207	0.517557	0	7100000000	6000000000	0.096863	0.0022055	0	1.84087	1.84087	0
425	2016	4	4	42.6	54.42	1	0.593107	0.073144	44000000000	12000000000	20000000000	4000000000	0.004925	2200000000	4900000000	8417	23.0603	43977.1	10.6914	133.23	1.60944	8.02479	64.3972	-4.0676	-4.0676	0.28639	1	0.014011	1.56135	0.534267	0.168808	0.0510571	0.0901885	-0.506454	-0.506454	1.07272	0.534267	0.015	7000000000	7500000000	0.115587	0.0525743	0.0024613	1.67907	1.67907	0
425	2017	2	4	42.6	52.44	1	0.577611	0.073144	50000000000	8700000000	21000000000	4800000000	0.02067	3200000000	5900000000	8782	24.0603	49770	10.8152	135.35	1.09861	7.99052	63.8484	-4.10594	-4.10594	0.28639	1	0.724629	1.73068	0.516661	0.187037	0.0633596	0.0966347	-0.537754	-0.537754	1.16823	0.516661	0.04	7000000000	7200000000	0.135144	0.0717058	0.006374	1.45191	1.45191	0
425	2018	1	1	38.11	57.92	1	0.638446	0.065432	61000000000	8600000000	27000000000	3800000000	0.033562	3300000000	9900000000	9147	25.0603	61249.9	11.0227	138.2	0.693147	7.97592	63.6153	-4.14521	-4.14521	0.28639	1	0.524488	1.69051	0.504644	0.126259	0.0540199	0.0637158	-0.539723	-0.539723	0.926571	0.504644	0.06	7800000000	7200000000	0.199145	0.06648	0.0094438	1.14602	1.14602	0
426	2012	0	0	33.02	53.13	0	0.057964	0	3300000000	800000000	1000000000	390000000	0.031829	150000000	28000000	6891	18.8794	3325.56	8.10939	123.08	0	6.58872	43.4112	-3.74438	-3.74438	-0.328774	1	1.31571	0.378878	0.487297	0.38392	0.0452536	0.187083	-0.498588	-0.498588	2.08496	0.487297	0.035	440000000	1300000000	0.0090261	0.047915	0.0048802	1.86766	1.86766	0
426	2013	0	0	30.51	61.17	0	0.024702	0	4300000000	660000000	1300000000	0	0.011735	33000000	810000000	7256	19.8794	4257.85	8.35652	126.28	0	6.61745	43.7907	-3.78924	-3.78924	-0.328774	1	-0.06512	0.858388	0.358713	0.142941	0.0077888	0.0512748	-0.460575	-0.460575	1.31543	0.358713	0.02	600000000	1500000000	0.244365	0.0099723	0.00359	1.0256	1.0256	0
426	2014	0	0	30.51	61.37	0	0.033572	0	3900000000	580000000	860000000	110000000	0.040158	-190000000	52000000	7621	20.8794	3932.94	8.27714	128.81	0	6.42586	41.2916	-3.79549	-3.79549	-0.328774	1	0.402081	0.6639	0.299452	0.270605	-0.0494659	0.0810332	-0.467599	-0.467599	1.8588	0.299452	0.02	600000000	1400000000	0.0123108	-0.0456912	0.002804	1.38523	1.38523	0
426	2017	0	0	29.76	65.72	0	0.579909	0	9300000000	2400000000	1900000000	1700000000	0.059322	1200000000	530000000	8717	23.8822	9331.36	9.14114	135.35	0	6.7537	45.6125	-3.97143	-3.97143	-0.328774	1	1.43897	0.496881	0.423948	0.53138	0.125053	0.225277	-0.554758	-0.554758	1.85514	0.423948	0.019902	1900000000	3300000000	0.0544174	0.119527	0.003809	1.5145	1.5145	0
426	2018	0	0	29.76	65.86	0	0.530908	0	8900000000	2200000000	1900000000	1500000000	-0.019101	1100000000	38000000	9082	24.8822	8933.5	9.09756	138.2	0	6.5829	43.3345	-3.9835	-3.9835	-0.328774	0	0.155136	0.362882	0.427777	0.489756	0.128455	0.209506	-0.446547	-0.446547	1.33417	0.427777	0	1900000000	2900000000	0.0040246	0.122978	0	1.59185	1.59185	0
428	2008	0	0	47.95	62.52	1	0.205704	45.155	3100000000	1100000000	1300000000	460000000	0.042294	260000000	210000000	4844	13.2712	3135.65	8.05059	110.98	0	7.25409	52.6219	-3.61438	-3.61438	0.255129	1	0.47325	0.734164	0.589695	0.292333	0.0815483	0.172387	-0.410567	-0.410567	1.10279	0.589695	0.1	370000000	1600000000	0.0931363	0.111416	0.016064	1.29662	1.29662	0
428	2009	0	0	45.43	51.53	1	0.048236	45.4341	3900000000	1600000000	1300000000	1000000000	0.039474	580000000	230000000	5209	14.2712	3912.28	8.27187	110.19	0	7.50692	56.3539	-3.68023	-3.68023	0.255129	1	0.409586	0.740259	0.626921	0.452099	0.148225	0.28343	-0.421811	-0.421811	1.46747	0.626921	0.02	550000000	2300000000	0.07176	0.184937	0.0035273	1.96467	1.96467	0
428	2010	0	0	45.43	52.24	1	0.047532	6.59458	4600000000	1900000000	1400000000	1500000000	0.03147	430000000	220000000	5574	15.2712	4559.85	8.42505	113.82	0	7.40208	54.7908	-3.71018	-3.71018	0.255129	0	0.081149	0.82009	0.65925	0.535109	0.0945249	0.352771	-0.348713	-0.348713	1.74771	0.65925	0	550000000	2200000000	0.05618	0.110171	0	2.37972	2.37972	0
428	2011	0	0	45.43	50.55	1	0.032986	0	5500000000	2200000000	2100000000	1600000000	0.024198	500000000	350000000	5939	16.2712	5516.86	8.61556	119.96	0	7.18203	51.5816	-3.726	-3.726	0.255129	0	0.139307	0.659527	0.68591	0.442234	0.0906542	0.303333	-0.359817	-0.359817	1.22411	0.68591	0	720000000	2500000000	0.0775179	0.109681	0	2.28766	2.28766	0
428	2012	0	0	45.43	50.71	1	0.029131	0	6700000000	2500000000	3100000000	1800000000	0.017346	400000000	250000000	6305	17.274	6711.99	8.81165	123.08	0	7.15929	51.2554	-3.76337	-3.76337	0.255129	1	0.051183	0.429746	0.731865	0.370221	0.0599407	0.270952	-0.425245	-0.425245	1.18173	0.731865	0.03	720000000	3400000000	0.0444617	0.0729258	0.0039094	2.34631	2.34631	0
428	2013	0	0	46.03	50.38	1	0.015758	0	8000000000	3200000000	4300000000	1500000000	0.013847	210000000	230000000	6670	18.274	8040.44	8.99224	126.28	0	7.12087	50.7069	-3.79865	-3.79865	0.255129	1	0.082586	0.623399	0.76369	0.299906	0.0266352	0.229035	-0.43214	-0.43214	1.31351	0.76369	0.017	720000000	3300000000	0.0341627	0.0319068	0.0018209	2.62037	2.62037	0
428	2014	0	0	46.03	49.5	1	0.020689	0	9200000000	3700000000	4400000000	2200000000	-0.010396	120000000	300000000	7035	19.274	9230.77	9.1303	128.81	0	7.08819	50.2424	-3.83453	-3.83453	0.255129	0	-0.149701	0.693789	0.80305	0.405715	0.0125288	0.325809	-0.364768	-0.364768	1.25628	0.80305	0	720000000	3700000000	0.0371578	0.0143836	0	2.81303	2.81303	0
429	2008	0	0	40.6	45.61	1	0.045762	34.3628	7300000000	2900000000	1000000000	2400000000	0.064972	580000000	350000000	5550	15.2055	7263.79	8.89066	110.98	0	8.01104	64.1768	-3.75276	-3.75276	0.059987	1	-0.158338	0.488329	0.475639	0.709699	0.0802134	0.33756	-0.441739	-0.441739	1.01315	0.475639	0.1	1300000000	3500000000	0.0598328	0.100417	0.0216656	0.747524	0.747524	0
429	2009	0	0	40.78	45.72	1	0.01414	34.3985	8900000000	4400000000	1200000000	3600000000	0.042268	230000000	220000000	5915	16.2055	8915.18	9.09551	110.19	0	8.25439	68.1349	-3.8019	-3.8019	0.059987	1	-4.7e-05	0.472416	0.549822	0.760467	0.0253493	0.418121	-0.449608	-0.449608	1.13132	0.549822	0.1	1300000000	4100000000	0.0301158	0.0311123	0.0173066	1.29395	1.29395	0
429	2010	0	0	40.83	45.86	1	0.015073	34.3725	11000000000	5200000000	1200000000	4400000000	0.041641	590000000	260000000	6280	17.2055	10526.5	9.26165	113.82	0	8.1371	66.2124	-3.83813	-3.83813	0.059987	1	0.069739	0.409382	0.544009	0.784918	0.0560771	0.427002	-0.461971	-0.461971	1.02484	0.544009	0.1	1300000000	3800000000	0.0290383	0.0662122	0.0141009	1.33802	1.33802	0
429	2011	0	0	40.83	46.64	1	0.031358	34.382	12000000000	6400000000	1800000000	5100000000	0.018968	620000000	1000000000	6645	18.2055	11802.4	9.37606	119.96	0	7.81599	61.0897	-3.86175	-3.86175	0.059987	1	0.075655	0.720991	0.597053	0.742087	0.0525577	0.443065	-0.466554	-0.466554	0.922429	0.597053	0.05	1300000000	4100000000	0.0968036	0.0589284	0.0059712	1.71378	1.71378	0
429	2012	0	0	40.83	47.71	1	0.039657	34.3843	13000000000	6800000000	2800000000	5200000000	0.015294	620000000	800000000	7011	19.2082	13154.6	9.48452	123.08	0	7.70598	59.3822	-3.8942	-3.8942	0.067666	1	0.025671	0.346858	0.611355	0.656503	0.0472213	0.401356	-0.469184	-0.469184	0.91797	0.611355	0.05	1300000000	8200000000	0.0676543	0.0526312	0.0053257	1.82747	1.82747	0
429	2013	0	0	40.83	48.12	1	0.013817	34.3843	13000000000	6800000000	1500000000	6000000000	0.007881	760000000	980000000	7376	20.2082	12694.5	9.44892	126.28	0	7.48252	55.9881	-3.91546	-3.91546	0.067666	1	0.200584	0.693643	0.601973	0.800632	0.0596678	0.481959	-0.47318	-0.47318	0.904573	0.601973	0.05	1300000000	7700000000	0.0742304	0.0575809	0.0047783	1.80217	1.80217	0
429	2014	0	0	40.84	48.53	1	0.034338	34.3397	13000000000	5900000000	1100000000	5400000000	0.028677	970000000	560000000	7741	21.2082	12513.5	9.43456	128.81	0	7.3244	53.6469	-3.9396	-3.9396	0.067666	1	0.096082	0.58221	0.530826	0.830564	0.0772958	0.440885	-0.471357	-0.471357	0.956221	0.530826	0.1	1300000000	7200000000	0.0442555	0.0761939	0.0099029	1.41247	1.41247	0
429	2015	0	0	40.84	49.12	1	0.039396	34.3397	12000000000	5400000000	1700000000	4100000000	0.044552	1000000000	990000000	8106	22.2082	12107.8	9.4016	130.62	0	7.19768	51.8065	-3.96534	-3.96534	0.067666	1	0.062158	0.609604	0.493845	0.71083	0.0823433	0.35104	-0.471066	-0.471066	1.04019	0.493845	0.15	1300000000	6600000000	0.0788538	0.0796734	0.0150691	1.06779	1.06779	0
429	2016	0	0	24.55	68.46	1	0.842728	44.546	16000000000	6400000000	1500000000	5400000000	0.072942	1900000000	2600000000	8472	23.211	16072.5	9.68486	133.23	0	7.26928	52.8424	-4.01367	-4.01367	0.067666	1	0.827921	1.72895	0.449772	0.786184	0.119724	0.353604	-0.513678	-0.513678	1.07925	0.449772	0.336	2100000000	9300000000	0.215009	0.158928	0.0580215	-1.00891	-1.00891	0
429	2017	0	0	24.55	68.81	1	0.825641	44.5472	17000000000	6000000000	2100000000	4700000000	0.103504	2200000000	2400000000	8837	24.211	16523.3	9.71253	135.35	0	7.17586	51.493	-4.04285	-4.04285	0.067666	1	0.093452	1.2004	0.427832	0.708259	0.132842	0.303016	-0.491445	-0.491445	1.12618	0.427832	0.506	2100000000	8500000000	0.147025	0.136569	0.0658237	-1.25985	-1.25985	0
429	2018	0	0	24.55	69.15	1	0.862568	50.8404	16000000000	5500000000	3000000000	3000000000	0.116799	1900000000	2100000000	9202	25.211	16295.9	9.69867	138.2	0	7.01785	49.2502	-4.06283	-4.06283	0.067666	1	0.041967	0.739076	0.383508	0.51631	0.117575	0.198009	-0.489849	-0.489849	1.11226	0.383508	0.562	2100000000	7600000000	0.128503	0.115957	0.0711136	-1.56617	-1.56617	0
430	2011	0	0	30.02	61.26	1	0.422096	47.8383	450000000	120000000	130000000	41000000	0.199937	130000000	61000000	6951	19.0438	447.968	6.10472	119.96	0	5.08896	25.8976	-3.39873	-3.39873	0.239117	0	0.46753	0.613426	0.376404	0.240189	0.300596	0.0904081	-0.286037	-0.286037	4.24232	0.376404	0	320000000	260000000	0.23867	0.527914	0	1.53929	1.53929	0
430	2012	0	0	30.02	59.06	1	0.681386	47.8383	510000000	86000000	130000000	1500000	0.197465	120000000	49000000	7317	20.0466	513.007	6.24029	123.08	0	5.07011	25.706	-3.43317	-3.43317	-0.21195	0	0.225204	0.653088	0.255149	0.019806	0.242508	0.0050535	-0.326036	-0.326036	3.64852	0.255149	0	320000000	270000000	0.108982	0.277716	0	1.41186	1.41186	0
430	2013	0	0	30.02	59.48	1	0.58018	47.8383	600000000	130000000	71000000	96000000	0.086954	85000000	67000000	7682	21.0466	602.772	6.40154	126.28	0	5.06932	25.698	-3.47294	-3.47294	-0.21195	0	-0.26693	1.12952	0.280697	0.581778	0.141109	0.163303	-0.303356	-0.303356	2.58489	0.280697	0	320000000	240000000	0.130148	0.1658	0	1.27536	1.27536	0
430	2014	0	0	30.02	54.09	1	0.409743	34.847	680000000	130000000	110000000	72000000	0.087686	110000000	56000000	8047	22.0466	684.745	6.52905	128.81	0	5.06874	25.6922	-3.51276	-3.51276	-0.21195	0	-0.0326	0.695218	0.272118	0.406478	0.159689	0.11061	-0.319965	-0.319965	3.00148	0.272118	0	320000000	470000000	0.0936925	0.181405	0	1.39863	1.39863	0
430	2015	0	0	30.02	53.12	1	0.403365	34.847	870000000	140000000	190000000	63000000	0.131	210000000	110000000	8412	23.0466	872.799	6.7717	130.62	0	5.18428	26.8768	-3.58698	-3.58698	-0.21195	0	0.394353	0.720607	0.29778	0.265216	0.239533	0.078976	-0.353515	-0.353515	4.26907	0.29778	0	320000000	560000000	0.164565	0.305316	0	1.62055	1.62055	0
430	2016	0	0	30.02	53.48	1	0.551961	34.847	2000000000	520000000	1200000000	77000000	0.029568	130000000	120000000	8778	24.0493	2044.16	7.62275	133.23	0	5.72149	32.7355	-3.77109	-3.77109	-0.21195	1	-0.122535	0.134364	0.667676	0.140502	0.0648062	0.0938098	-0.418658	-0.418658	2.03206	0.667676	0.084	320000000	630000000	0.135774	0.151781	0.0308778	1.12468	1.12468	0
430	2017	0	0	27.83	58.12	1	0.595195	21.7181	2300000000	140000000	590000000	15000000	0.028261	120000000	180000000	9143	25.0493	2336.21	7.75629	135.35	0	5.73054	32.8391	-3.8133	-3.8133	-0.21195	0	-0.071825	0.418471	0.331729	0.234006	0.0523613	0.0776266	-0.363516	-0.363516	1.51917	0.331729	0	400000000	610000000	0.0892799	0.059842	0	1.29386	1.29386	0
430	2018	0	0	27.83	57.17	1	0.572757	18.0523	2500000000	490000000	300000000	390000000	0.01001	150000000	120000000	9508	26.0493	2495.98	7.82244	138.2	0	5.66023	32.0382	-3.83592	-3.83592	-0.21195	0	-0.147832	0.671209	0.36453	0.670311	0.0591088	0.244348	-0.36088	-0.36088	1.12253	0.36453	0	400000000	590000000	0.0504943	0.0631511	0	1.33226	1.33226	0
488	2008	0	0	18.89	42.81	1	0.399828	14.2094	26000000000	6600000000	8200000000	4000000000	0.047892	1900000000	2700000000	5719	15.6685	26299.5	10.1773	110.98	0	9.1704	84.0962	-3.76919	-3.76919	0.023782	1	0.024059	1.18704	0.466842	0.332514	0.0735429	0.155231	-0.51165	-0.51165	0.863664	0.466842	0.05	2100000000	14000000000	0.122101	0.0878711	0.0046841	1.27682	1.27682	0
488	2009	0	0	18.91	42.49	1	0.165067	14.2094	28000000000	8500000000	7100000000	5100000000	0.033811	1600000000	2400000000	6084	16.6685	28213.1	10.2475	110.19	0	9.29988	86.4878	-3.80178	-3.80178	0.023782	1	-0.041531	1.49203	0.477652	0.475749	0.0580948	0.227242	-0.509527	-0.509527	1.00026	0.477652	0.3	2100000000	14000000000	0.0900144	0.0623219	0.0235219	0.675599	0.675599	0
488	2010	0	0	18.91	41.36	1	0.078398	14.2094	35000000000	9800000000	13000000000	4700000000	0.037108	850000000	1900000000	6449	17.6685	35077.1	10.4653	113.82	0	9.19461	84.5409	-3.84791	-3.84791	0.023782	1	0.155764	0.914895	0.564953	0.361048	0.0242417	0.203975	-0.523422	-0.523422	0.958769	0.564953	0.3	2100000000	13000000000	0.065758	0.0301395	0.0219265	1.06485	1.06485	0
488	2011	0	0	18.89	40.82	1	0.04553	14.2094	46000000000	21000000000	20000000000	8300000000	0.012902	-440000000	2300000000	6814	18.6685	45630.8	10.7283	119.96	0	8.94326	79.982	-3.8987	-3.8987	0.023782	1	0.031643	0.865314	0.671543	0.349969	-0.009587	0.235019	-0.526921	-0.526921	0.903126	0.671543	0.15	2100000000	23000000000	0.0660558	-0.0124715	0.0088179	1.94205	1.94205	0
488	2012	0	0	18.9	40.71	1	0.095637	0	48000000000	24000000000	20000000000	11000000000	0.000978	2000000000	2300000000	7180	19.6712	47725.4	10.7732	123.08	0	8.75302	76.6154	-3.94337	-3.94337	0.023782	1	0.113492	0.952946	0.699418	0.401172	0.0410026	0.280587	-0.535407	-0.535407	0.885716	0.699418	0.06	2100000000	20000000000	0.0513589	0.0428847	0.0027114	2.22888	2.22888	0
488	2013	0	0	19.73	43.43	1	0.215107	0	48000000000	21000000000	19000000000	11000000000	0.014527	1100000000	730000000	7545	20.6712	47521.9	10.769	126.28	0	8.52783	72.7239	-3.98473	-3.98473	0.023782	1	0.031739	0.875434	0.691966	0.412657	0.0236232	0.285545	-0.530672	-0.530672	0.893466	0.691966	0.3	2000000000	21000000000	0.0152232	0.0235224	0.0124177	1.89248	1.89248	0
488	2014	0	0	18.11	38.01	1	0.03293	0	57000000000	32000000000	28000000000	10000000000	0.007978	990000000	980000000	7910	21.6712	56822	10.9477	128.81	0	8.49909	72.2345	-4.02459	-4.02459	0.023782	1	-0.063133	0.838926	0.747491	0.33852	0.0173419	0.253041	-0.535327	-0.535327	0.941878	0.747491	0.14	1900000000	25000000000	0.0205399	0.0207357	0.0057047	2.34056	2.34056	0
488	2015	0	0	15.13	41.41	1	0.24618	0	78000000000	39000000000	49000000000	9500000000	0.012544	-9700000000	1900000000	8275	22.6712	77961.7	11.264	130.62	0	8.62347	74.3642	-4.06468	-4.06468	0.023782	1	0.057114	0.723028	0.778623	0.198815	-0.124694	0.154802	-0.54259	-0.54259	0.973996	0.778623	0.3	1900000000	24000000000	0.0332284	-0.171084	0.0102235	2.44499	2.44499	0
488	2016	0	1	15.13	42.83	1	0.387494	0	82000000000	41000000000	47000000000	12000000000	0.02458	2200000000	2000000000	8641	23.674	82285.4	11.3179	133.23	0	8.49505	72.1658	-4.10468	-4.10468	0.023782	1	0.117581	0.765743	0.725773	0.217879	0.0261656	0.158131	-0.56074	-0.56074	0.955363	0.725773	0.6	1900000000	29000000000	0.0253953	0.0276168	0.0149027	1.90081	1.90081	0
488	2017	0	0	15.13	44.99	1	0.373682	0	110000000000	49000000000	57000000000	16000000000	0.035588	24000000	2800000000	9006	24.674	105625	11.5677	135.35	0	8.54647	73.0422	-4.14489	-4.14489	0.023782	1	0.306002	0.863212	0.713381	0.24024	0.000225	0.171383	-0.575682	-0.575682	0.98981	0.713381	0.6	1900000000	28000000000	0.0340815	0.0002888	0.0141197	1.91845	1.91845	0
488	2018	0	0	15.29	45.57	1	0.35467	0	110000000000	57000000000	61000000000	14000000000	0.024352	14000000000	2400000000	9371	25.674	105319	11.5648	138.2	0	8.36812	70.0255	-4.18317	-4.18317	0.023782	1	-0.020246	0.781043	0.754349	0.226973	0.133876	0.171217	-0.576302	-0.576302	0.913039	0.754349	0.24	2900000000	28000000000	0.0225473	0.133488	0.0065998	2.20307	2.20307	0
498	2016	0	0	60.66	72.45	1	0.79007	60.6567	15000000000	3600000000	10000000000	1300000000	0.028649	810000000	2200000000	8410	23.0411	15043.1	9.61868	133.23	0	7.2196	52.1227	-4.00122	-4.00122	-0.278989	0	0.09826	1.30175	0.769289	0.126934	0.0541276	0.0976489	-0.457993	-0.457993	1.11375	0.769289	0	1100000000	550000000	0.215877	0.0781739	0	2.36778	2.36778	0
498	2017	0	0	60.66	71.8	1	0.763848	60.6567	18000000000	4000000000	11000000000	2600000000	0.032784	230000000	1800000000	8775	24.0411	17626.8	9.77717	135.35	0	7.22362	52.1807	-4.04168	-4.04168	-0.278989	1	0.520037	1.33483	0.769372	0.198782	0.0131866	0.152937	-0.536842	-0.536842	1.07627	0.769372	0.06	1100000000	640000000	0.117871	0.0154514	0.0044677	2.37328	2.37328	0
498	2018	0	0	60.66	69.88	1	0.704406	60.6567	24000000000	5200000000	15000000000	2500000000	0.028341	830000000	3000000000	9140	25.0411	23891.5	10.0813	138.2	0	7.2947	53.2127	-4.08969	-4.08969	-0.278989	1	0.192467	1.18479	0.733793	0.153235	0.0347447	0.112443	-0.54157	-0.54157	0.988602	0.733793	0.075	1100000000	650000000	0.169203	0.0470933	0.0047661	2.12583	2.12583	0
501	2008	0	0	18.42	55.8	1	0.42529	14.6606	5200000000	1300000000	3100000000	530000000	0.053026	830000000	1400000000	6027	16.5123	5178.13	8.5522	110.98	0	7.70607	59.3835	-3.78638	-3.78638	0.136593	0	0.251568	0.852765	0.70319	0.154707	0.160463	0.108788	-0.383487	-0.383487	1.16635	0.70319	0	510000000	1800000000	0.33123	0.19409	0	1.90734	1.90734	0
501	2009	0	0	18.42	57.21	1	0.422075	0	5800000000	1400000000	3800000000	480000000	0.054304	940000000	1300000000	6392	17.5123	5848.97	8.67402	110.19	0	7.87188	61.9665	-3.83751	-3.83751	0.136593	1	0.197275	0.557218	0.734018	0.11789	0.160068	0.0865334	-0.449378	-0.449378	2.02264	0.734018	0.2	510000000	1800000000	0.257447	0.180805	0.019592	1.58549	1.58549	0
501	2010	0	0	18.42	58.52	1	0.543964	0	7500000000	1200000000	5300000000	330000000	0.050675	1600000000	2000000000	6757	18.5123	7457.44	8.91697	113.82	0	7.83427	61.3758	-3.87519	-3.87519	0.136593	0	0.327485	0.552438	0.751975	0.062702	0.217679	0.0471503	-0.408695	-0.408695	2.00275	0.751975	0	510000000	1800000000	0.339209	0.277541	0	2.20307	2.20307	0
501	2011	0	0	20.17	60.71	1	0.432644	0	9700000000	1200000000	7200000000	280000000	0.045939	1800000000	2300000000	7122	19.5123	9695	9.17937	119.96	0	7.65202	58.5534	-3.90224	-3.90224	0.136593	0	0.208485	0.539129	0.769568	0.040209	0.190094	0.0309436	-0.413905	-0.413905	1.5674	0.769568	0	510000000	3800000000	0.305406	0.247131	0	2.21001	2.21001	0
501	2012	0	0	22.02	66.13	1	0.409661	0	11000000000	890000000	8200000000	180000000	0.04716	2200000000	2200000000	7488	20.5151	11038.5	9.30915	123.08	0	7.56349	57.2065	-3.93502	-3.93502	0.136593	0	0.170228	0.545615	0.760921	0.023287	0.196137	0.0177196	-0.419104	-0.419104	1.28935	0.760921	0	510000000	3700000000	0.22423	0.223318	0	2.23479	2.23479	0
501	2013	0	0	24.02	64.99	1	0.299711	0	13000000000	740000000	9400000000	130000000	0.04798	1800000000	2100000000	7853	21.5151	12634.4	9.44418	126.28	0	7.47876	55.9318	-3.96738	-3.96738	0.136593	0	0.130225	0.535432	0.752536	0.014669	0.146043	0.011039	-0.419227	-0.419227	1.26479	0.752536	0	510000000	4700000000	0.188585	0.167156	0	2.30467	2.30467	0
501	2014	0	0	25.13	63.78	1	0.293124	0	16000000000	2500000000	12000000000	2700000	0.040972	1000000000	2200000000	8218	22.5151	15650.9	9.65828	128.81	0	7.49808	56.2212	-4.00918	-4.00918	0.136593	1	0.018928	0.374807	0.759467	0.005334	0.066141	0.004051	-0.479628	-0.479628	1.27216	0.759467	0.4	510000000	7300000000	0.177048	0.0819321	0.0160593	1.79685	1.79685	0
501	2015	0	0	24.09	56.67	1	0.243219	0	18000000000	4800000000	12000000000	1900000000	0.045105	850000000	2000000000	8583	23.5151	17753.3	9.78433	130.62	0	7.49068	56.1103	-4.04849	-4.04849	0.136593	0	0.021142	0.328652	0.767476	0.141162	0.0480719	0.108338	-0.419417	-0.419417	1.38844	0.767476	0	530000000	7400000000	0.128038	0.0545296	0	2.57903	2.57903	0
501	2016	0	0	21.54	57.91	1	0.63361	0	18000000000	3200000000	9800000000	1900000000	0.055819	1500000000	2200000000	8949	24.5178	17790.6	9.78642	133.23	0	7.34551	53.9565	-4.07422	-4.07422	0.136593	1	0.009472	0.415385	0.659722	0.163314	0.0835836	0.107742	-0.484345	-0.484345	1.26489	0.659722	0.42	590000000	7100000000	0.123291	0.083759	0.0140014	1.63157	1.63157	0
501	2017	0	0	21.55	58.35	1	0.610808	0	18000000000	3200000000	9200000000	1600000000	0.068887	260000000	2000000000	9314	25.5178	18019.9	9.79923	135.35	0	7.23992	52.4165	-4.10263	-4.10263	0.136593	1	0.024447	0.536387	0.601671	0.15016	0.0143452	0.0903469	-0.479498	-0.479498	1.24587	0.601671	0.08	770000000	6800000000	0.109923	0.0145301	0.003458	1.94598	1.94598	0
501	2018	0	0	21.55	57.62	1	0.588826	0	23000000000	4800000000	13000000000	2100000000	0.045876	2500000000	3100000000	9679	26.5178	22886.7	10.0383	138.2	0	7.26361	52.76	-4.14531	-4.14531	0.136593	1	-0.022985	0.557286	0.639567	0.145067	0.109487	0.0927801	-0.496964	-0.496964	0.963085	0.639567	0.2	770000000	6700000000	0.17255	0.139056	0.0085349	1.57791	1.57791	0
502	2008	0	0	22.65	34.05	0	0.096356	0	800000000	120000000	480000000	274040	0.070534	-5100000	79000000	6437	17.6356	798.936	6.68328	110.98	0	6.02206	36.2652	-3.58428	-3.58428	0.136	0	0.054204	1.50953	0.606376	0.000566	-0.0063493	0.0003432	-0.281504	-0.281504	1.93304	0.606376	0	180000000	44000000	0.108603	-0.0069742	0	2.31464	2.31464	0
502	2009	0	0	22.65	28.73	0	0.037699	0	570000000	21000000	190000000	21000000	0.061405	87000000	66000000	6802	18.6356	565.138	6.33707	110.19	0	5.75104	33.0744	-3.56174	-3.56174	0.136	0	-0.016626	2.63272	0.382128	0.098512	0.15369	0.0376442	-0.277572	-0.277572	2.92074	0.382128	0	180000000	37000000	0.0823165	0.108714	0	1.80889	1.80889	0
502	2014	0	0	22.65	40.69	0	0.170907	0	270000000	263250	45000000	0	0.013899	15000000	47000000	8628	23.6384	270.708	5.60104	128.81	0	4.3483	18.9077	-3.3372	-3.3372	0.136	0	1.10772	5.34963	0.167579	0	0.0568196	0	-0.276515	-0.276515	6.56725	0.167579	0	180000000	27000000	0.152554	0.0496655	0	2.13419	2.13419	0
503	2008	0	0	25.91	31.55	0	0.060178	0	1600000000	150000000	310000000	0	0.003491	-15000000	180000000	6306	17.2767	1632.2	7.39768	110.98	0	6.66578	44.4326	-3.69315	-3.69315	0.088757	0	0.376134	3.62911	0.192152	0	-0.0094236	0	-0.328752	-0.328752	1.86737	0.192152	0	750000000	94000000	0.111558	-0.0093752	0	0.994325	0.994325	0
503	2009	0	0	25.86	29.37	0	0.043874	0	1600000000	150000000	310000000	5000000	0.003877	42000000	190000000	6671	18.2767	1623.95	7.39261	110.19	0	6.70897	45.0103	-3.74014	-3.74014	0.088757	0	-0.049373	3.84452	0.192789	0.015946	0.0255909	0.0030742	-0.316758	-0.316758	4.30415	0.192789	0	750000000	96000000	0.115077	0.0254615	0	1.6464	1.6464	0
503	2010	0	0	23.8	28.29	0	0.064909	0	1600000000	94000000	250000000	4500000	0.006962	-10000000	220000000	7036	19.2767	1554.77	7.34908	113.82	0	6.45676	41.6897	-3.73704	-3.73704	0.088757	0	-0.274246	4.85022	0.166907	0.01737	-0.0067225	0.0028992	-0.304035	-0.304035	4.91991	0.166907	0	750000000	89000000	0.137048	-0.0064362	0	1.74249	1.74249	0
503	2011	0	0	23.81	30.36	0	0.123699	0	1400000000	14000000	150000000	4000000	0.013389	72000000	230000000	7401	20.2767	1419.66	7.25817	119.96	0	6.05049	36.6085	-3.69612	-3.69612	0.088757	0	-0.176553	6.84725	0.111885	0.025175	0.0509817	0.0028167	-0.308707	-0.308707	3.27354	0.111885	0	900000000	83000000	0.149147	0.0465513	0	1.03485	1.03485	0
503	2012	0	0	26.79	34.08	0	0.091262	0	1500000000	63000000	190000000	3500000	0.015151	66000000	400000000	7767	21.2795	1478.46	7.29876	123.08	0	5.93009	35.166	-3.70952	-3.70952	0.049515	0	0.184749	5.72189	0.128211	0.018264	0.0445524	0.0023416	-0.326566	-0.326566	4.71577	0.128211	0	900000000	85000000	0.280571	0.0463977	0	1.32158	1.32158	0
503	2013	0	0	27.27	33.9	0	0.062029	0	1400000000	63000000	150000000	2900000	0.008636	160000000	530000000	8132	22.2795	1428.04	7.26406	126.28	0	5.75235	33.0895	-3.70781	-3.70781	0.346694	0	0.067223	7.37872	0.109044	0.018422	0.111752	0.0020088	-0.296736	-0.296736	13.2514	0.109044	0	900000000	90000000	0.361305	0.107941	0	3.50917	3.03776	0
503	2014	0	0	27.56	35.25	0	0.103559	0	1400000000	25000000	100000000	2200000	0.013476	-25000000	710000000	8497	23.2795	1434.94	7.26888	128.81	0	5.6431	31.8446	-3.72083	-3.72083	0.346694	0	-0.052622	11.0577	0.074383	0.020941	-0.0172886	0.0015577	-0.28102	-0.28102	19.6491	0.074383	0	900000000	110000000	0.498801	-0.017372	0	5.15566	3.03776	0
503	2015	0	0	27.62	34.84	0	0.081077	0	1500000000	1600000	100000000	1600000	0.006508	13000000	810000000	8862	24.2795	1481.82	7.30102	130.62	0	5.58951	31.2427	-3.74722	-3.74722	0.346694	0	-0.006377	11.7849	0.068741	0.015277	0.0090503	0.0010502	-0.286461	-0.286461	20.3634	0.068741	0	900000000	71000000	0.565337	0.0093459	0	5.22582	3.03776	0
503	2016	0	0	27.69	35.5	0	0.345411	0	1500000000	830271	78000000	830271	0.00878	23000000	920000000	9228	25.2822	1492.27	7.30805	133.23	0	5.48529	30.0884	-3.76015	-3.76015	0.346694	0	0.118693	14.2376	0.053002	0.010497	0.0153742	0.0005564	-0.291733	-0.291733	25.3794	0.053002	0	900000000	47000000	0.622184	0.0154827	0	6.51505	3.03776	0
505	2010	0	0	26.36	29.19	1	0	0	1400000000	330000000	530000000	330000000	0.024971	140000000	140000000	8319	22.7918	1448.88	7.27855	113.82	0	6.39479	40.8933	-3.86622	-3.86622	0.136	0	1.40635	1.1435	0.642128	0.429168	0.0977079	0.275581	-0.358711	-0.358711	2.02331	0.642128	0	430000000	330000000	0.0670586	0.069611	0	2.4303	2.4303	0
505	2017	0	0	42.06	60.64	1	0.616494	34.4444	6100000000	2000000000	3300000000	801625	0.034312	-1400000000	1000000000	10876	29.7973	6082.38	8.71315	135.35	0	6.4375	41.4414	-4.15435	-4.15435	0.136	0	7.16975	1.16464	0.572467	0.046738	-0.226804	0.026756	-0.599247	-0.599247	1.27829	0.572467	0	690000000	1300000000	0.732198	-0.995697	0	2.19358	2.19358	0
505	2018	0	0	42.06	60.52	1	0.619244	31.1156	4900000000	1400000000	1900000000	0	0.042937	850000000	870000000	11241	30.7973	4917.15	8.50048	138.2	0	6.15086	37.833	-4.13825	-4.13825	0.105252	0	-0.064226	1.43491	0.422619	0.079312	0.172899	0.0335188	-0.376068	-0.376068	1.10248	0.422619	0	690000000	1300000000	0.142686	0.139775	0	1.31092	1.31092	0
506	2010	0	0	47.09	69.42	0	0.200211	0	5500000000	1400000000	3200000000	1300000000	0.051467	280000000	1200000000	8248	22.5973	5499.24	8.61237	113.82	0	7.56665	57.2542	-4.01858	-4.01858	0.136	0	0.187976	1.53424	0.822343	0.289482	0.0502554	0.238054	-0.371225	-0.371225	1.47065	0.822343	0	770000000	54000000	0.336504	0.0788072	0	2.47606	2.47606	0
506	2011	0	0	47.17	69.57	0	0.208508	0	6000000000	1300000000	3900000000	830000000	0.037159	-710000000	180000000	8613	23.5973	5995.9	8.69883	119.96	0	7.25144	52.5834	-4.02712	-4.02712	0.136	0	0.109026	1.32577	0.786778	0.179216	-0.118666	0.141003	-0.358933	-0.358933	1.32323	0.786778	0	770000000	120000000	0.0324381	-0.129383	0	2.93116	2.93116	0
506	2012	0	0	47.17	69.13	0	0.680163	0	5100000000	940000000	2700000000	840000000	0.059874	210000000	81000000	8979	24.6	5147.84	8.54633	123.08	0	6.94372	48.2153	-4.02827	-4.02827	0.136	1	-0.193252	1.54398	0.692001	0.241392	0.0409845	0.167044	-0.417625	-0.417625	1.86488	0.692001	0.05	770000000	69000000	0.0135392	0.0351877	0.0064559	2.39273	2.39273	0
506	2013	0	0	29.92	60.78	0	0.553651	0	3400000000	110000000	1500000000	0	0.0518	-34000000	130000000	9344	25.6	3384.35	8.12692	126.28	0	6.43563	41.4173	-3.98611	-3.98611	0.136	1	-0.152642	1.71267	0.450567	0.04024	-0.0101046	0.0181308	-0.39907	-0.39907	1.70703	0.450567	0.025	930000000	290000000	0.0259272	-0.0066431	0.0045117	1.69236	1.69236	0
506	2016	0	0	25.08	52.33	0	0.272796	0	3200000000	430000000	1500000000	97000000	0.003061	-270000000	53000000	10440	28.6027	3228.91	8.0799	133.23	0	6.06463	36.7797	-4.03221	-4.03221	-0.328774	0	-0.414817	1.45278	0.511496	0.102479	-0.0838218	0.0524176	-0.365803	-0.365803	3.66862	0.511496	0	930000000	450000000	0.0163487	-0.0835259	0	2.706	2.706	0
507	2008	0	0	16.4	30.66	1	0.217494	25.0562	1700000000	380000000	560000000	10000000	0.049616	-38000000	220000000	7304	20.011	1743.68	7.46375	110.98	0	6.72531	45.2298	-3.81211	-3.81211	0.088757	1	1.62514	0.867038	0.328355	0.023263	-0.0220205	0.0076385	-0.436067	-0.436067	1.05451	0.328355	0.03	340000000	330000000	0.0859248	-0.0147597	0.0039785	1.0743	1.0743	0
507	2009	0	0	16.4	30.98	1	0.210001	25.0562	1700000000	280000000	450000000	15000000	0.057235	17000000	230000000	7669	21.011	1724.92	7.45294	110.19	0	6.76371	45.7478	-3.85814	-3.85814	0.088757	1	-0.758875	1.07982	0.269815	0.040073	0.0099728	0.0108123	-0.354996	-0.354996	1.83074	0.269815	0.06	340000000	330000000	0.134397	0.0098655	0.0118714	0.71108	0.71108	0
507	2010	0	0	16.4	35.89	1	0.171972	8.6595	1800000000	210000000	260000000	120000000	0.115568	35000000	360000000	8034	22.011	1817.24	7.50507	113.82	0	6.59381	43.4783	-3.87051	-3.87051	0.088757	1	-0.096262	2.30403	0.218068	0.336173	0.0194042	0.0733086	-0.380027	-0.380027	2.42026	0.218068	0.035	340000000	76000000	0.209641	0.0204427	0.0070003	0.797701	0.797701	0
507	2011	0	0	16.4	31.89	1	0.065365	8.6595	3400000000	1200000000	590000000	970000000	0.086275	240000000	620000000	8399	23.011	3415.78	8.13616	119.96	0	6.7824	46.0009	-3.94103	-3.94103	0.088757	1	0.223186	1.48932	0.476831	0.640168	0.0709853	0.305252	-0.418799	-0.418799	1.24681	0.476831	0.1	340000000	810000000	0.34215	0.133428	0.0189847	0.518608	0.518608	0
507	2012	0	0	25.06	31.54	1	0.053066	0	3500000000	1200000000	390000000	1100000000	0.042921	952991	250000000	8765	24.0137	3538.3	8.1714	123.08	0	6.6391	44.0776	-3.95823	-3.95823	-0.002104	1	0.44102	1.80586	0.4375	0.747813	0.0002693	0.327168	-0.430346	-0.430346	1.28726	0.4375	0.05	620000000	930000000	0.0732961	0.000279	0.0090901	1.28308	1.28308	0
507	2013	0	0	25.62	30.84	1	0.030689	0	3900000000	1100000000	300000000	1100000000	0.023178	13000000	390000000	9130	25.0137	3931.13	8.27668	126.28	0	6.55423	42.9579	-3.98382	-3.98382	-0.002104	1	0.973029	2.61052	0.354787	0.783647	0.0032665	0.278028	-0.454903	-0.454903	1.4255	0.354787	0.02	790000000	890000000	0.110469	0.0036291	0.0044628	1.1925	1.1925	0
507	2014	0	0	25.83	30.1	1	0.029296	0	5400000000	1600000000	1500000000	1200000000	0.003158	200000000	370000000	9495	26.0137	5360.26	8.58677	128.81	0	6.66623	44.4386	-4.0427	-4.0427	-0.002104	1	0.656754	0.736966	0.50672	0.442941	0.0381838	0.224447	-0.46178	-0.46178	1.80539	0.50672	0.015	790000000	1800000000	0.0937802	0.0520653	0.0030127	1.80743	1.80743	0
507	2015	0	0	25.83	30.43	1	0.029497	0	5500000000	1800000000	1100000000	1500000000	0.014714	210000000	400000000	9860	27.0137	5474.45	8.60785	130.62	0	6.58999	43.428	-4.06997	-4.06997	-0.002104	1	-0.054406	0.90232	0.488875	0.576339	0.0377288	0.281758	-0.436572	-0.436572	1.54528	0.488875	0.02	790000000	2200000000	0.0744313	0.0385326	0.0029459	1.71943	1.71943	0
507	2016	0	0	25.83	31.75	1	0.298452	0	5700000000	2000000000	890000000	1900000000	0.021014	280000000	310000000	10226	28.0164	5721.02	8.6519	133.23	0	6.49396	42.1715	-4.09333	-4.09333	-0.002104	1	-0.109526	0.999855	0.490038	0.684003	0.0488306	0.335188	-0.43647	-0.43647	1.34886	0.490038	0.02	790000000	2500000000	0.0565277	0.0510298	0.0028845	1.68094	1.68094	0
507	2017	0	0	25.83	31.61	1	0.296413	0	5900000000	2000000000	930000000	1800000000	0.028042	370000000	450000000	10591	29.0164	5915.2	8.68528	135.35	0	6.4169	41.1767	-4.11932	-4.11932	-0.002104	1	0.033041	1.12135	0.477613	0.671612	0.061915	0.320771	-0.444422	-0.444422	1.81798	0.477613	0.036	790000000	2500000000	0.0788377	0.0640165	0.0049683	1.65031	1.65031	0
507	2018	0	0	25.83	31.68	1	0.284536	0	6800000000	2700000000	1900000000	1600000000	0.028223	380000000	920000000	10956	30.0164	6838.68	8.83035	138.2	0	6.38954	40.8263	-4.15422	-4.15422	-0.002104	1	0.405413	0.87442	0.522906	0.469808	0.0553634	0.245665	-0.464819	-0.464819	1.27861	0.522906	0.042429	790000000	2600000000	0.156177	0.0640067	0.0056633	1.51079	1.51079	0
510	2008	0	0	9.45	21.49	0	0.19326	8.75541	2700000000	970000000	1400000000	110000000	-0.024409	78000000	120000000	7203	19.7342	2670.95	7.89019	110.98	0	7.10956	50.5458	-3.85564	-3.85564	0.027902	0	-0.08659	0.694118	0.578799	0.079076	0.0291457	0.0457691	-0.342983	-0.342983	1.13267	0.578799	0	610000000	1400000000	0.0420267	0.0283583	0	2.05372	2.05372	0
510	2009	0	0	5.14	17.36	0	0.091686	0	2800000000	940000000	1600000000	35000000	0.00266	340000000	340000000	7568	20.7342	2807.04	7.93989	110.19	0	7.20563	51.9211	-3.90731	-3.90731	0.027902	0	0.131714	0.735633	0.589261	0.031896	0.120233	0.0187951	-0.361665	-0.361665	2.64858	0.589261	0	610000000	1500000000	0.125494	0.126359	0	2.3076	2.3076	0
510	2010	0	1	5.14	16.52	0	0.061264	0	2400000000	850000000	1200000000	4800000	0.034368	420000000	650000000	7933	21.7342	2419.33	7.79125	113.82	0	6.84523	46.8573	-3.89945	-3.89945	0.027902	0	0.183283	0.857001	0.513404	0.017941	0.173819	0.009211	-0.362008	-0.362008	2.65601	0.513404	0	610000000	1200000000	0.233181	0.149811	0	1.90648	1.90648	0
510	2016	0	0	10	27.43	0	0.169012	0	1300000000	59000000	440000000	3400000	0.041099	260000000	46000000	10125	27.7397	1321.7	7.18668	133.23	0	5.39419	29.0973	-3.83392	-3.83392	0.027902	0	-0.053043	0.547131	0.35885	0.069644	0.196997	0.0249917	-0.328913	-0.328913	5.62059	0.35885	0	610000000	950000000	0.0296055	0.168796	0	2.50899	2.50899	0
510	2017	0	0	13.05	36.19	0	0.216025	0	1500000000	230000000	600000000	2500000	0.028177	45000000	130000000	10490	28.7397	1500.77	7.31374	135.35	0	5.40357	29.1986	-3.87648	-3.87648	0.027902	1	0.12645	0.786195	0.416092	0.04569	0.0301348	0.0190112	-0.387727	-0.387727	3.70991	0.416092	0.04	610000000	900000000	0.0983506	0.0342176	0.0184363	1.4666	1.4666	0
510	2018	0	0	13.05	33.21	0	0.169754	0	1500000000	74000000	500000000	2300000	0.069295	210000000	53000000	10855	29.7397	1484.47	7.30281	138.2	0	5.28424	27.9231	-3.88338	-3.88338	0.027902	0	0.197461	0.994613	0.35626	0.047279	0.140468	0.0168436	-0.337818	-0.337818	1.87404	0.35626	0	610000000	860000000	0.0355656	0.138942	0	1.46267	1.46267	0
513	2008	0	0	25.33	57.38	0	0.847649	1.97998	2900000000	630000000	970000000	100000000	0.024936	350000000	540000000	6149	16.8466	2923.81	7.98064	110.98	0	7.19107	51.7114	-3.75009	-3.75009	0.168865	1	0.177639	1.66414	0.372558	0.111922	0.118057	0.0416974	-0.412009	-0.412009	1.70002	0.372558	0.1	310000000	920000000	0.183379	0.117179	0.0103891	0.88301	0.88301	0
513	2009	1	0	26.21	57.88	0	0.863038	2.04903	3100000000	310000000	780000000	91000000	0.164447	490000000	560000000	6514	17.8466	3124.38	8.04699	110.19	0.693147	7.30283	53.3314	-3.8028	-3.8028	0.168865	1	0.260952	2.36946	0.287711	0.135397	0.158392	0.0389552	-0.421572	-0.421572	3.16333	0.287711	0.15	300000000	820000000	0.190937	0.169257	0.0151714	0.780404	0.780404	0
513	2010	0	0	26.21	60.7	0	0.814649	2.04903	3700000000	340000000	930000000	67000000	0.123564	630000000	840000000	6879	18.8466	3661.99	8.20576	113.82	0	7.20942	51.9757	-3.83225	-3.83225	0.168865	1	0.050416	2.32997	0.279313	0.095447	0.172938	0.0266596	-0.422771	-0.422771	3.14745	0.279313	0.1	300000000	800000000	0.270288	0.202695	0.009465	0.836345	0.836345	0
513	2011	0	0	26.21	60.83	0	0.621403	2.04903	4600000000	250000000	1500000000	1200000	0.084251	710000000	1400000000	7244	19.8466	4602.91	8.43444	119.96	0	7.03105	49.4356	-3.85001	-3.85001	0.168865	1	0.159971	1.91184	0.345714	0.044143	0.15386	0.0152609	-0.435171	-0.435171	1.4544	0.345714	0.5	300000000	1100000000	0.391092	0.193392	0.0403772	-0.800841	-0.800841	0
513	2012	0	0	26.21	63.51	0	0.745898	2.04903	5600000000	540000000	2400000000	700000	0.084353	590000000	1200000000	7610	20.8493	5633.75	8.63653	123.08	0	7.01701	49.2384	-3.88826	-3.88826	0.168865	1	0.246801	1.25153	0.435524	0.031565	0.10543	0.0137473	-0.442727	-0.442727	1.9933	0.435524	0.5	300000000	1100000000	0.256063	0.129041	0.0321234	0.200559	0.200559	0
513	2013	0	0	26.21	62.46	0	0.64775	2.04903	6600000000	1000000000	2300000000	550000000	0.079803	440000000	750000000	7975	21.8493	6566.01	8.78966	126.28	0	6.96045	48.4479	-3.92057	-3.92057	0.168865	1	0.171206	1.27946	0.451033	0.213341	0.0670098	0.0962238	-0.44159	-0.44159	1.82639	0.451033	0.5	300000000	2000000000	0.133291	0.0780983	0.0262455	0.645894	0.645894	0
513	2014	0	0	37.87	76.65	0	0.697784	2.04903	7300000000	840000000	2700000000	470000000	0.075812	720000000	710000000	8340	22.8493	7302.6	8.89599	128.81	0	6.90629	47.6968	-3.95294	-3.95294	0.168865	1	0.200394	1.18609	0.440964	0.171112	0.0982381	0.0754542	-0.450568	-0.450568	1.86698	0.440964	0.1	300000000	2900000000	0.107998	0.109259	0.0045038	1.48374	1.48374	0
513	2015	0	0	36.68	71.89	0	0.623654	1.98475	8100000000	650000000	3200000000	700000	0.081654	930000000	770000000	8705	23.8493	8077.54	8.99684	130.62	0	6.8878	47.4418	-3.99028	-3.99028	0.168865	1	0.194127	1.13406	0.404534	0.03449	0.11486	0.0139524	-0.457591	-0.457591	2.29563	0.404534	0.5	400000000	3300000000	0.105044	0.127049	0.0271745	0.584253	0.584253	0
513	2016	0	0	34.2	71.23	0	0.747029	2.76637	11000000000	1100000	3300000000	700000	0.07882	1300000000	2100000000	9071	24.852	10529.3	9.26191	133.23	0	6.95182	48.3278	-4.03948	-4.03948	0.168865	1	0.155767	1.80351	0.325153	0.033001	0.121491	0.0107304	-0.468582	-0.468582	1.95849	0.325153	0.5	430000000	3300000000	0.255266	0.158367	0.0263527	0.0430953	0.0430953	0
513	2017	0	0	34.2	68.09	0	0.650858	1.85102	16000000000	1100000	4400000000	700000	0.282286	1300000000	7400000000	9436	25.852	15897.7	9.67393	135.35	0	7.14734	51.0845	-4.10504	-4.10504	0.168865	1	0.114901	2.57307	0.293382	0.05426	0.0827706	0.0159189	-0.481648	-0.481648	2.01009	0.293382	2	550000000	3300000000	0.702896	0.124972	0.105084	-3.69672	-3.69672	0
513	2018	0	0	34.21	67.7	0	0.58823	1.85141	17000000000	1500000000	5400000000	700000	0.067769	1300000000	8600000000	9801	26.852	17437.3	9.76637	138.2	0	7.06684	49.9402	-4.13491	-4.13491	0.168865	1	0.038646	2.32266	0.326166	0.055893	0.0726958	0.0182304	-0.482081	-0.482081	1.23149	0.326166	1.2	720000000	3200000000	0.538675	0.079736	0.0542757	-1.55263	-1.55263	0
514	2008	0	0	82.16	84.36	1	0.847107	79.6714	3100000000	760000000	390000000	580000000	0.040987	-97000000	480000000	5913	16.2	3082.85	8.03361	110.98	0	7.23879	52.4001	-3.72979	-3.72979	0.136	1	-0.155579	3.10522	0.316078	0.603161	-0.0316006	0.190646	-0.389282	-0.389282	1.07419	0.316078	0.02	630000000	1000000000	0.178958	-0.0365841	0.0047613	0.910052	0.910052	0
514	2009	0	0	63.84	69.92	1	0.759477	63.8437	3500000000	690000000	680000000	590000000	0.044047	-180000000	410000000	6278	17.2	3490.8	8.15789	110.19	0	7.40347	54.8114	-3.78747	-3.78747	0.136	1	0.098449	2.59844	0.364112	0.465129	-0.0517195	0.169359	-0.402258	-0.402258	1.65407	0.364112	0.012	630000000	970000000	0.132964	-0.0585635	0.0024676	1.39774	1.39774	0
514	2010	0	0	63.84	68.72	1	0.681571	0	4600000000	1300000000	990000000	1200000000	0.035593	-140000000	1100000000	6643	18.2	4605.2	8.43494	113.82	0	7.41077	54.9195	-3.8282	-3.8282	0.136	1	0.7225	3.05827	0.467011	0.540356	-0.0305642	0.252352	-0.436472	-0.436472	1.76752	0.467011	0.03	700000000	930000000	0.327076	-0.0403215	0.0059929	1.34052	1.34052	0
514	2011	0	0	63.84	69.02	1	0.04193	0	5300000000	1300000000	1400000000	940000000	0.042746	-700000000	560000000	7008	19.2	5253.59	8.56667	119.96	0	7.14127	50.9977	-3.83821	-3.83821	0.136	1	0.151264	2.39166	0.456428	0.395892	-0.13331	0.180696	-0.41443	-0.41443	1.07099	0.456428	0.02	700000000	890000000	0.121118	-0.15208	0.0030285	1.60971	1.60971	0
514	2012	0	0	63.83	68.3	1	0.697851	0	6800000000	2000000000	2000000000	1700000000	0.00437	-530000000	740000000	7374	20.2027	6766.37	8.81972	123.08	0	7.16584	51.3493	-3.88132	-3.88132	0.136	1	-0.324502	2.31035	0.551443	0.454201	-0.0775968	0.250466	-0.412517	-0.412517	1.116	0.551443	0.02	770000000	1200000000	0.140398	-0.0999411	0.0029202	1.84736	1.84736	0
514	2013	0	0	63.58	65.19	1	0.637347	0	7700000000	1800000000	3200000000	1300000000	0.011929	220000000	800000000	7739	21.2027	7657.96	8.9435	126.28	0	7.08228	50.1587	-3.91093	-3.91093	0.136	1	0.518589	1.64078	0.589756	0.301285	0.0286398	0.177685	-0.458668	-0.458668	1.06684	0.589756	0.03	840000000	1600000000	0.118177	0.0324135	0.003741	1.818	1.818	0
514	2016	0	0	63.19	67.38	1	0.63249	0	6600000000	1800000000	1600000000	1600000000	0.011755	220000000	970000000	8835	24.2055	6582.03	8.7921	133.23	0	6.59919	43.5493	-3.9592	-3.9592	0.136	1	-0.409003	3.21052	0.489082	0.507526	0.0330084	0.248222	-0.418456	-0.418456	1.98638	0.489082	0.02	840000000	750000000	0.132138	0.0295267	0.0022934	1.80374	1.80374	0
514	2017	0	0	63.19	64.76	1	0.638676	0	6300000000	1500000000	1400000000	1500000000	0.015616	600000000	350000000	9200	25.2055	6307.15	8.74944	135.35	0	6.46431	41.7873	-3.97556	-3.97556	0.136	1	0.524779	3.49682	0.451933	0.518796	0.0955586	0.234461	-0.455243	-0.455243	1.27067	0.451933	0.02	840000000	720000000	0.0529467	0.0915678	0.0025639	1.51591	1.51591	0
514	2018	0	0	63.19	66.12	1	0.636739	0	6600000000	1500000000	2700000000	390000000	0.00662	530000000	510000000	9565	26.2055	6570.8	8.79039	138.2	0	6.36063	40.4576	-3.99633	-3.99633	0.136	0	-0.481157	1.89519	0.472779	0.133968	0.080573	0.0633373	-0.362067	-0.362067	0.941484	0.472779	0	840000000	700000000	0.0812679	0.0839411	0	1.55952	1.55952	0
516	2008	0	0	20.34	60.39	0	0.359606	0.367519	1800000000	580000000	870000000	180000000	0.040386	230000000	400000000	8048	22.0493	1753.48	7.46936	110.98	0	6.73036	45.2978	-3.89445	-3.89445	0.136593	1	0.151642	0.901748	0.598935	0.174436	0.133718	0.104476	-0.392001	-0.392001	1.12033	0.598935	0.1	150000000	390000000	0.27495	0.161698	0.0102172	1.2713	1.2713	0
516	2009	0	0	20.86	40.56	0	0.127065	0	2400000000	770000000	1300000000	200000000	0.032674	280000000	670000000	8413	23.0493	2429.94	7.79562	110.19	0	7.07471	50.0515	-3.98382	-3.98382	0.136593	1	0.135931	0.660922	0.611367	0.133745	0.115671	0.0817673	-0.404641	-0.404641	1.70341	0.611367	0.06	380000000	1100000000	0.380439	0.160295	0.0128482	1.23445	1.23445	0
516	2010	0	0	20.86	38.24	0	0.106378	0	2700000000	760000000	1300000000	310000000	0.056245	290000000	970000000	8778	24.0493	2706.84	7.90354	113.82	0	6.94389	48.2176	-4.00626	-4.00626	0.136593	0	0.089443	0.922632	0.605198	0.18812	0.105635	0.11385	-0.344176	-0.344176	1.82968	0.605198	0	710000000	980000000	0.399621	0.117672	0	1.77411	1.77411	0
516	2011	0	0	20.86	42.18	0	0.227567	0	3100000000	890000000	1800000000	180000000	0.040461	470000000	720000000	9143	25.0493	3145.12	8.05361	119.96	0	6.71358	45.0721	-4.01178	-4.01178	0.136593	1	0.337239	0.481928	0.644467	0.090604	0.148882	0.0583913	-0.426552	-0.426552	1.76255	0.644467	0.05	710000000	1700000000	0.265476	0.172989	0.0131781	1.48055	1.48055	0
516	2012	0	0	20.86	38.87	0	0.155807	0	3600000000	810000000	2300000000	85000000	0.030509	490000000	1300000000	9509	26.0521	3633.55	8.19796	123.08	0	6.66068	44.3646	-4.04332	-4.04332	0.136593	1	0.007257	0.592375	0.671566	0.038184	0.133511	0.0256431	-0.420643	-0.420643	1.52097	0.671566	0.05	710000000	1700000000	0.400078	0.154245	0.0113417	1.41132	1.41132	0
516	2013	0	0	20.86	37.61	0	0.128119	0	3600000000	770000000	2300000000	70000000	0.033648	330000000	1200000000	9874	27.0521	3611.64	8.19192	126.28	0	6.48711	42.0825	-4.05353	-4.05353	0.136593	1	0.047913	0.606689	0.644833	0.032648	0.0907799	0.0210525	-0.418008	-0.418008	1.80202	0.644833	0.05	710000000	1600000000	0.34278	0.0902325	0.0098171	1.60645	1.60645	0
516	2014	0	0	20.86	39.47	0	0.118873	0	3500000000	890000000	1800000000	120000000	0.099697	310000000	1100000000	10239	28.0521	3513.25	8.1643	128.81	0	6.33825	40.1734	-4.06592	-4.06592	0.136593	0	0.089092	0.767485	0.545332	0.067234	0.0870625	0.0366649	-0.355567	-0.355567	2.99924	0.545332	0	710000000	1500000000	0.295829	0.0846908	0	2.08671	2.08671	0
516	2015	0	0	18.88	35.58	0	0.132478	0	5300000000	1000000000	1800000000	170000000	0.045356	270000000	2400000000	10604	29.0521	5313.36	8.57798	130.62	0	6.56713	43.1271	-4.14759	-4.14759	0.136593	1	0.004383	1.45645	0.373586	0.089884	0.0516106	0.0335794	-0.429643	-0.429643	3.34023	0.373586	0.05	790000000	1500000000	0.671479	0.0780546	0.0112207	0.715031	0.715031	0
516	2016	0	0	18.88	33.7	0	0.314881	0	5600000000	1000000000	2000000000	100000000	0.036235	440000000	2600000000	10970	30.0548	5555.31	8.62251	133.23	0	6.4719	41.8855	-4.17091	-4.17091	0.136593	1	0.007772	1.44384	0.370194	0.051612	0.079072	0.0191065	-0.434524	-0.434524	3.1332	0.370194	0.03	2000000000	1500000000	0.497464	0.0826728	0.0111288	0.873611	0.873611	0
516	2017	0	0	18.88	34.03	0	0.302416	0	5800000000	960000000	2100000000	130000000	0.033738	390000000	1900000000	11335	31.0548	5832.63	8.67122	135.35	0	6.40652	41.0435	-4.19893	-4.19746	0.136593	0	0.032773	1.02109	0.377534	0.061061	0.0662419	0.0230526	-0.374292	-0.374292	2.00995	0.377534	0	2000000000	1400000000	0.346701	0.0695486	0	1.2283	1.2283	0
516	2018	0	0	18.88	34.05	0	0.314567	0	7300000000	710000000	960000000	570000000	0.307032	-770000000	1400000000	11700	32.0548	7306.31	8.89649	138.2	0	6.43741	41.4402	-4.24463	-4.19746	3.17761	1	-0.497636	2.46326	0.209426	0.374675	-0.105677	0.0784667	-0.100648	-0.204354	1.53318	0.209426	0.086781	2000000000	630000000	0.245074	-0.132378	0.0293263	-0.25287	-0.25287	0
517	2010	0	0	78.02	86.37	0	0.012421	6.31307	7200000000	2600000000	3400000000	1900000000	0.034338	-2000000000	170000000	6487	17.7726	7180.62	8.87914	113.82	0	7.80104	60.8562	-3.84345	-3.84345	0.136	0	-0.37238	2.09496	0.734616	0.355071	-0.277823	0.260841	-0.333017	-0.333017	1.09912	0.734616	0	1100000000	8200000	0.0329609	-0.397809	0	2.97227	2.97227	0
517	2011	0	0	78.02	86.76	0	0.082032	0	10000000000	2800000000	7000000000	1100000000	0.039198	-530000000	450000000	6852	18.7726	10325.8	9.2424	119.96	0	7.70457	59.3604	-3.87668	-3.87668	0.136	0	0.30199	1.47377	0.776253	0.131745	-0.0513807	0.102267	-0.39654	-0.39654	1.04396	0.776253	0	1100000000	9700000	0.0624665	-0.0738861	0	2.72399	2.72399	0
517	2012	0	0	78.02	86.68	0	0.016163	0	11000000000	1200000000	7400000000	530000000	0.039545	2900000000	370000000	7218	19.7753	10728.8	9.28069	123.08	0	7.54037	56.8571	-3.90341	-3.90341	0.136	0	0.263393	1.21911	0.73887	0.068411	0.268394	0.0505468	-0.427059	-0.427059	1.07169	0.73887	0	1100000000	10000000	0.0358519	0.278868	0	2.29603	2.29603	0
517	2013	0	0	78.02	86.36	0	0.073222	0	8200000000	450000000	4900000000	70000000	0.055123	1400000000	360000000	7583	20.7753	8225.11	9.01495	126.28	0	7.13886	50.9633	-3.90093	-3.90093	0.136	1	1.25765	1.53771	0.604261	0.018706	0.1685	0.0113033	-0.503899	-0.503899	1.04927	0.604261	0.036	1100000000	8900000	0.0339086	0.129179	0.0035612	1.87949	1.87949	0
517	2014	0	0	78.02	87.08	0	0.082447	0	6000000000	930000000	1400000000	920000000	0.051517	-640000000	330000000	7948	21.7753	6003.02	8.70002	128.81	0	6.75415	45.6185	-3.88722	-3.88722	0.136	1	-0.254577	3.84757	0.387116	0.403459	-0.106587	0.156185	-0.409039	-0.409039	1.15246	0.387116	0.1	1100000000	7200000	0.0398353	-0.0777915	0.0129033	1.05889	1.05889	0
517	2015	0	0	47.93	84.17	0	0.05344	0	7900000000	2000000000	2400000000	1900000000	0.013015	660000000	280000000	8313	22.7753	7934.62	8.97899	130.62	0	6.87413	47.2537	-3.94534	-3.94534	0.136	1	-0.675024	3.03833	0.543365	0.448076	0.0832303	0.243469	-0.422039	-0.422039	3.16223	0.543365	0.08	3200000000	5600000	0.0467216	0.110011	0.042431	0.758441	0.758441	0
517	2016	0	0	47.93	83.92	0	0.536394	0	11000000000	2000000000	5700000000	1800000000	0.013409	180000000	790000000	8679	23.7781	11106.6	9.3153	133.23	0	6.99189	48.8866	-4.00203	-4.00203	0.136	0	0.536415	1.77748	0.668969	0.236707	0.016345	0.15835	-0.412938	-0.412938	2.12202	0.668969	0	3200000000	5100000	0.0998097	0.0228793	0	2.54625	2.54625	0
517	2017	0	0	47.93	84.08	0	0.538786	0	13000000000	3200000000	6200000000	2700000000	0.041041	-260000000	830000000	9044	24.7781	13195.2	9.48761	135.35	0	7.00968	49.1357	-4.04443	-4.04443	0.136	1	1.46823	1.93675	0.678841	0.304692	-0.0198387	0.206837	-0.510822	-0.510822	1.47139	0.678841	0.02	3200000000	6600000	0.0744208	-0.0235693	0.0057334	2.24733	2.24733	0
517	2018	0	0	47.93	83.83	0	0.537469	0	24000000000	5000000000	16000000000	3500000000	0.022543	-2700000000	1700000000	9409	25.7781	24315.9	10.0989	138.2	0	7.30744	53.3987	-4.12056	-4.12056	0.136	0	-0.06952	1.42045	0.803889	0.182476	-0.111687	0.14669	-0.414802	-0.414802	1.10141	0.803889	0	3200000000	10000000	0.131018	-0.205815	0	2.86904	2.86904	0
518	2010	0	0	5.83	11.01	1	0.030873	0	960000000	0	82000000	800000	0.009664	220000000	130000000	6801	18.6329	962.042	6.86906	113.82	0	6.03502	36.4215	-3.627	-3.627	0.168865	0	0.073622	4.36708	0.085566	0.009718	0.227039	0.0008315	-0.308234	-0.308234	7.57668	0.085566	0	1000000000	250000000	0.178797	0.290186	0	1.88691	1.88691	0
518	2011	0	0	3.89	10.37	0	0.033526	0	970000000	0	52000000	0	0.002528	20000000	200000000	7166	19.6329	969.936	6.87723	119.96	0	5.73294	32.8666	-3.59723	-3.59723	0.168865	0	0.171684	9.68647	0.055853	0.03596	0.0206901	0.0020085	-0.293224	-0.293224	4.16367	0.055853	0	1000000000	220000000	0.208745	0.0208599	0	1.05824	1.05824	0
518	2012	0	0	3.89	10.91	0	0.085953	0	910000000	0	79000000	0	0.015863	55000000	200000000	7532	20.6356	912.853	6.81658	123.08	0	5.53833	30.6731	-3.58823	-3.58823	0.168865	0	0.075059	5.75269	0.090497	0.039673	0.0597725	0.0035903	-0.290696	-0.290696	4.45518	0.090497	0	1000000000	220000000	0.202215	0.0562548	0	1.22261	1.22261	0
518	2017	0	0	14	53.04	0	0.188337	0	930000000	50000000	250000000	0	0.011432	-11000000	41000000	9358	25.6384	931.628	6.83693	135.35	0	5.0513	25.5156	-3.65117	-3.65117	0.168865	0	0.057258	3.03214	0.274877	0.008622	-0.0115774	0.00237	-0.284502	-0.284502	7.83372	0.274877	0	1000000000	73000000	0.0400334	-0.0106018	0	3.03776	3.03776	0
519	2010	0	0	21.58	41.45	1	0.106144	17.014	480000000	54000000	110000000	0	0.023633	-15000000	14000000	8170	22.3836	480.406	6.17463	113.82	0	5.42491	29.4296	-3.62803	-3.62803	0.060961	0	0.196263	2.09872	0.245625	0.051626	-0.0305658	0.0126806	-0.269287	-0.269287	5.60542	0.245625	0	190000000	150000000	0.0280547	-0.0285669	0	2.34908	2.34908	0
519	2014	0	0	36.04	64.26	1	0.147347	46.5311	49000000000	560000000	850000000	46000000	0.008063	-200000000	540000000	9631	26.3863	49082.9	10.8013	128.81	0	8.38542	70.3153	-4.21195	-4.19746	0.103441	1	-0.021418	2.92744	0.018772	0.07566	-0.0040473	0.0014203	-0.525557	-0.525557	0.152768	0.018772	0.06	740000000	1600000000	0.110161	-0.0403879	0.0090028	-0.356656	-0.356656	0
519	2015	0	0	36.04	61.59	1	0.094607	46.5311	5200000000	560000000	920000000	46000000	0.043789	-140000000	360000000	9996	27.3863	5155.7	8.54786	130.62	0	6.54406	42.8248	-4.07696	-4.07696	0.103441	0	-0.248665	2.88042	0.192024	0.067552	-0.027406	0.0129716	-0.354085	-0.354085	2.15014	0.192024	0	1000000000	1800000000	0.0073854	-0.0028787	0	1.20443	1.20443	0
519	2016	0	0	33.68	56.24	1	0.555207	43.4851	10000000000	680000000	2700000000	120000000	0.015138	160000000	2700000000	10362	28.389	10260.7	9.23608	133.23	0	6.93243	48.0586	-4.17824	-4.17824	0.103441	0	1.48504	2.38084	0.282296	0.054444	0.0153208	0.0153693	-0.448884	-0.448884	1.44153	0.282296	0	1000000000	2500000000	0.5262	0.0304908	0	0.571576	0.571576	0
519	2017	0	0	23.3	58.28	1	0.628544	47.541	9700000000	220000000	1900000000	240000000	0.012361	540000000	2200000000	10727	29.389	9728.62	9.18283	135.35	0	6.78451	46.0295	-4.19647	-4.19647	0.28639	0	0.256374	3.20422	0.226262	0.125423	0.0551965	0.0283785	-0.388233	-0.388233	1.2688	0.226262	0	1400000000	2400000000	0.217172	0.0523342	0	0.731287	0.731287	0
519	2018	0	0	23.3	58.28	1	0.604034	47.541	10000000000	180000000	2100000000	410000000	0.033357	1500000000	3100000000	11092	30.389	10422.5	9.25172	138.2	0	6.69445	44.8156	-4.2223	-4.19746	0.28639	1	0.037321	3.1933	0.245685	0.173934	0.143806	0.042733	-0.453359	-0.453359	1.04855	0.245685	0.041	1400000000	2200000000	0.321926	0.154063	0.0059147	0.25739	0.25739	0
520	2008	0	0	27.27	31.28	1	0.032534	27.9236	5700000000	3700000000	2200000000	2000000000	0.013966	74000000	640000000	6081	16.6603	5746.9	8.65642	110.98	0	7.79998	60.8397	-3.79889	-3.79889	-0.040527	1	0.140955	0.684851	0.72901	0.478226	0.0128031	0.348631	-0.445793	-0.445793	1.15502	0.72901	0.028	670000000	2200000000	0.13191	0.015161	0.0038928	2.27333	2.27333	0
520	2009	0	0	27.27	31.06	1	0.017315	0.82666	6300000000	4000000000	2200000000	3000000000	-0.064255	-140000000	600000000	6446	17.6603	6332.33	8.75342	110.19	0	7.94394	63.1061	-3.84753	-3.84753	-0.040527	0	-0.35728	0.784094	0.821311	0.5825	-0.021981	0.478414	-0.364733	-0.364733	1.42089	0.821311	0	670000000	2700000000	0.105032	-0.0242201	0	2.86636	2.86636	0
520	2010	0	0	27.27	30.94	1	0.012174	0.82666	7800000000	5300000000	2800000000	3900000000	0.00154	-170000000	550000000	6811	18.6603	7776.99	8.95892	113.82	0	7.87113	61.9547	-3.88338	-3.88338	-0.002104	0	0.321374	0.666675	0.853835	0.585842	-0.0220593	0.500212	-0.393143	-0.393143	1.28697	0.853835	0	670000000	3600000000	0.0870335	-0.0270919	0	2.9571	2.9571	0
520	2016	0	0	17.89	27.85	0	0.245048	0	530000000	0	210000000	1400000	0.01841	-9500000	110000000	9003	24.6657	527.783	6.26868	133.23	0	4.70516	22.1385	-3.50238	-3.50238	-0.002104	0	-0.075181	1.97629	0.496333	0.193221	-0.0180355	0.095902	-0.26975	-0.26975	15.6455	0.496333	0	1000000000	92000000	0.212838	-0.0185431	0	5.72436	3.03776	0
520	2017	0	0	17.89	31.06	0	0.238294	0	520000000	0	160000000	0	0.097552	55000000	190000000	9368	25.6657	520.952	6.25566	135.35	0	4.62184	21.3614	-3.51438	-3.51438	-0.002104	0	0.16898	2.62101	0.391237	0.206774	0.104812	0.0808976	-0.289217	-0.289217	8.20112	0.391237	0	1000000000	61000000	0.354602	0.103456	0	2.97905	2.97905	0
520	2018	0	0	17.89	29.15	0	0.270962	0	630000000	0	220000000	0	0.097289	190000000	130000000	9733	26.6657	629.21	6.44447	138.2	0	4.66314	21.7449	-3.56834	-3.56834	-0.002104	0	0.00974	1.23388	0.399409	0.125027	0.296632	0.0499369	-0.310057	-0.310057	5.03189	0.399409	0	1000000000	330000000	0.244869	0.358274	0	1.99677	1.99677	0
521	2008	0	0	10.25	32.11	1	0.141122	24.8825	3400000000	360000000	2300000000	19000000	0.007562	190000000	340000000	5844	16.011	3390.31	8.12868	110.98	0	7.32445	53.6476	-3.73171	-3.73171	0.238099	0	0.110383	0.665309	0.682342	0.018523	0.0560186	0.012639	-0.342071	-0.342071	1.00686	0.682342	0	410000000	670000000	0.115029	0.0645902	0	2.21083	2.21083	0
521	2009	0	0	18.01	39.264	1	0.441507	24.8825	4800000000	200000000	3200000000	49000000	0.062916	-7400000	750000000	6209	17.011	4786.93	8.47364	110.19	0	7.69003	59.1366	-3.80512	-3.80512	0.238099	0	0.45855	0.965675	0.718073	0.054587	-0.0015437	0.0391975	-0.36364	-0.36364	1.44805	0.718073	0	410000000	800000000	0.220502	-0.0021797	0	2.37605	2.37605	0
521	2010	0	0	21.38	47.85	1	0.480507	12.7102	7100000000	250000000	4100000000	48000000	0.045881	370000000	2000000000	6574	18.011	7116.16	8.87012	113.82	0	7.79312	60.7326	-3.85246	-3.85246	0.238099	1	0.300892	1.31608	0.614091	0.063634	0.0525659	0.0390771	-0.442493	-0.442493	1.29716	0.614091	0.05	530000000	870000000	0.414971	0.0781434	0.0055398	1.45265	1.45265	0
521	2011	0	0	21.38	48.48	1	0.565769	12.7196	7600000000	160000000	4300000000	31000000	0.011711	-420000000	1400000000	6939	19.011	7602.56	8.93624	119.96	0	7.44935	55.4928	-3.86442	-3.86442	0.238099	1	0.094435	1.29744	0.624569	0.085129	-0.0546104	0.0531689	-0.428128	-0.428128	0.96069	0.624569	0.05	640000000	940000000	0.19697	-0.058343	0.0044719	1.85579	1.85579	0
521	2012	0	0	21.58	43.56	1	0.378616	7.42663	7900000000	180000000	4300000000	130000000	0.020438	420000000	1700000000	7305	20.0137	7886.14	8.97286	123.08	0	7.29027	53.148	-3.88811	-3.88811	0.238099	1	0.033638	1.35116	0.621935	0.128139	0.0532027	0.0796941	-0.436865	-0.436865	0.969775	0.621935	0.05	760000000	1200000000	0.223781	0.0551872	0.0050229	1.67939	1.67939	0
521	2013	1	0	21.58	43.23	1	0.483051	7.36301	8500000000	200000000	4800000000	9500000	0.032402	540000000	2200000000	7670	21.0137	8522.17	9.05043	126.28	0.693147	7.16695	51.3652	-3.91389	-3.91389	0.238099	1	0.132381	1.36117	0.623602	0.097144	0.0632459	0.0605792	-0.445049	-0.445049	1.03607	0.623602	0.06	760000000	1100000000	0.283901	0.0683468	0.0058107	1.58013	1.58013	0
521	2014	3	0	21.58	41.92	1	0.357884	0.070795	9000000000	440000000	5000000000	19000000	0.031125	170000000	2600000000	8035	22.0137	9009.01	9.10598	128.81	1.38629	7.06931	49.9752	-3.9417	-3.9417	0.238099	1	0.021432	1.37828	0.61834	0.096644	0.0183664	0.0597589	-0.439544	-0.439544	1.12478	0.61834	0.06	760000000	1200000000	0.31047	0.0194156	0.0053771	1.61988	1.61988	0
521	2015	0	1	21.58	35.68	1	0.30235	0.119935	9100000000	310000000	4900000000	240000000	0.002341	210000000	2100000000	8400	23.0137	9066.22	9.11231	130.62	0	6.9762	48.6674	-3.96931	-3.96931	0.238099	1	-0.032419	1.40039	0.622796	0.133223	0.0233248	0.0829708	-0.437901	-0.437901	1.18613	0.622796	0.06	760000000	1200000000	0.227917	0.0234729	0.0050865	1.76716	1.76716	0
521	2016	4	1	22.47	39.65	1	0.515252	6.77712	13000000000	600000000	6800000000	40000000	0.017603	990000000	4000000000	8766	24.0164	12507.6	9.43409	133.23	1.60944	7.08106	50.1413	-4.02332	-4.02332	0.238099	1	0.202661	1.50544	0.586964	0.074414	0.0787836	0.0436783	-0.466159	-0.466159	1.08185	0.586964	0.06	1000000000	1200000000	0.439665	0.108688	0.0069131	1.18942	1.18942	0
521	2017	1	1	22.47	40.05	1	0.457225	6.77712	16000000000	1900000000	10000000000	270000000	0.002261	-550000000	5100000000	9131	25.0164	15961.5	9.67794	135.35	0.693147	7.1503	51.1268	-4.07198	-4.07198	0.238099	1	0.34093	1.30589	0.676899	0.065332	-0.034552	0.0442232	-0.471403	-0.471403	0.989368	0.676899	0.06	1000000000	1400000000	0.406935	-0.0440935	0.005011	1.71656	1.71656	0
521	2018	3	3	23.58	36.9	1	0.377712	6.77712	16000000000	2600000000	10000000000	6900000	0.002241	-220000000	4500000000	9496	26.0164	15561.8	9.65258	138.2	1.38629	6.9845	48.7832	-4.09055	-4.09055	0.238099	1	0.041241	1.22158	0.66999	0.044352	-0.0141732	0.0297154	-0.461957	-0.461957	0.870803	0.66999	0.06	1000000000	1700000000	0.280966	-0.0138183	0.0039267	1.83933	1.83933	0
523	2008	0	0	45.425	47.935	1	0	45.4249	670000000	74000000	200000000	6400000	0.008935	31000000	87000000	11152	30.5534	671.5	6.50951	110.98	0	5.86548	34.4039	-4.06563	-4.06563	0.027902	0	0.117435	1.84383	0.321461	0.051043	0.0457963	0.0164083	-0.291506	-0.291506	1.14861	0.321461	0	170000000	170000000	0.124197	0.0436874	0	1.12703	1.12703	0
523	2009	0	0	45.425	49.947	1	0.017383	45.4249	760000000	70000000	280000000	6400000	0.012056	73000000	110000000	11517	31.5534	758.495	6.63134	110.19	0	6.01809	36.2174	-4.14012	-4.14012	0.027902	1	-0.058875	1.60961	0.38723	0.046735	0.0966568	0.0180972	-0.357288	-0.357288	1.69228	0.38723	0.02	170000000	160000000	0.169676	0.109179	0.0051402	1.15955	1.15955	0
523	2010	0	0	45.425	52.175	1	0.045801	45.4249	930000000	98000000	450000000	6400000	0.015399	57000000	150000000	11882	32.5534	932.094	6.83743	113.82	0	6.00723	36.0869	-4.17773	-4.17773	0.027902	0	0.331772	1.35401	0.489093	0.023641	0.0606696	0.0115626	-0.314891	-0.314891	2.20617	0.489093	0	170000000	140000000	0.200525	0.0745552	0	1.82121	1.82121	0
523	2011	0	0	35.22	60.51	1	0.125012	4.942	1500000000	150000000	520000000	6400000	0.01203	-88000000	470000000	12247	33.5534	1518.06	7.32519	119.96	0	6.10636	37.2876	-4.23916	-4.19746	0.027902	0	0.587855	2.11716	0.345721	0.018537	-0.0580638	0.0064086	-0.334619	-0.334619	1.67482	0.345721	0	450000000	140000000	0.506016	-0.094566	0	0.988535	0.988535	0
523	2012	0	0	35.22	44.3	1	0.003889	0	1800000000	130000000	810000000	6400000	0.010987	-28000000	250000000	12613	34.5562	1840.56	7.51782	123.08	0	6.10808	37.3086	-4.27963	-4.19746	0.027902	1	0.575136	1.5964	0.449016	0.020811	-0.0152208	0.0093445	-0.408487	-0.408487	1.76685	0.449016	0.02	450000000	130000000	0.165136	-0.0184542	0.0058649	1.47993	1.47993	0
523	2013	0	0	35.22	41.89	1	0.001222	0	2500000000	350000000	1400000000	6400000	0.013143	120000000	200000000	12978	35.5562	2495.87	7.82239	126.28	0	6.19448	38.3716	-4.3376	-4.19746	0.027902	1	0.268269	1.13445	0.58191	0.021867	0.0498206	0.0127246	-0.416995	-0.416995	2.22587	0.58191	0.02	450000000	490000000	0.106443	0.0675588	0.0048373	2.05844	2.05844	0
523	2014	0	0	35.22	43.35	1	0.005883	0	3000000000	430000000	1900000000	6400000	0.013271	-46000000	88000000	13343	36.5562	3011.43	8.01017	128.81	0	6.21859	38.6709	-4.3825	-4.19746	0.027902	1	0.323422	1.12205	0.642641	0.025027	-0.0151407	0.0160834	-0.421206	-0.421206	2.11447	0.642641	0.02	450000000	460000000	0.0353615	-0.0182682	0.0035672	2.44702	2.44702	0
523	2015	0	0	35.23	47.13	1	0.123224	0	3500000000	590000000	2400000000	6400000	0.008405	-41000000	87000000	13708	37.5562	3529.94	8.16904	130.62	0	6.25405	39.1131	-4.42962	-4.19746	0.027902	1	0.399643	1.11607	0.68796	0.018006	-0.0116355	0.0123874	-0.43126	-0.43126	2.5914	0.68796	0.02	450000000	450000000	0.0289195	-0.013639	0.0029617	2.75191	2.75191	0
523	2016	0	0	30.04	53.91	1	0.527175	0	4200000000	650000000	2300000000	6400000	0.00935	-700000000	170000000	14074	38.5589	4170.27	8.33574	133.23	0	6.25665	39.1457	-4.47024	-4.19746	0.027902	1	0.300994	1.41558	0.571952	0.018188	-0.166748	0.0104027	-0.421069	-0.421069	1.8494	0.571952	0.02	520000000	460000000	0.048577	-0.196996	0.0029629	2.3356	2.3356	0
523	2017	2	0	30.04	53.63	1	0.494293	0	4800000000	660000000	2900000000	6400000	0.007023	-160000000	280000000	14439	39.5589	4812.64	8.479	135.35	1.09861	6.2645	39.244	-4.5118	-4.19746	0.027902	1	0.199196	1.35876	0.617673	0.017216	-0.0331874	0.0106339	-0.435959	-0.435959	1.40766	0.617673	0.02	520000000	440000000	0.0682023	-0.0382994	0.002508	2.1872	2.1872	0
523	2018	0	0	30.04	50.89	1	0.472208	0	7100000000	1300000000	5100000000	6500000	0.004683	-480000000	450000000	14804	40.5589	7065.1	8.86292	138.2	0	6.41311	41.128	-4.58032	-4.19746	0.027902	1	0.013821	1.20789	0.73211	0.00973	-0.0673341	0.0071234	-0.443329	-0.443329	1.07071	0.73211	0.02	630000000	420000000	0.0941806	-0.0988486	0.0026079	2.47364	2.47364	0
524	2008	0	0	37.19	54.19	1	0	41.5489	820000000	45000000	130000000	0	0.005204	34000000	61000000	5849	16.0247	816.341	6.70483	110.98	0	6.04148	36.4995	-3.52408	-3.52408	0.255129	0	-0.161051	0.765244	0.246785	0.367771	0.0412683	0.0907604	-0.265202	-0.265202	1.34561	0.246785	0	270000000	540000000	0.0773265	0.0425769	0	1.01112	1.01112	0
524	2011	0	0	37.19	54.71	1	0.000194	0	720000000	0	85000000	0	0.028582	81000000	130000000	6944	19.0247	716.396	6.57423	119.96	0	5.48035	30.0343	-3.50853	-3.50853	0.255129	0	0.158814	1.73384	0.173977	0.314697	0.113748	0.05475	-0.278003	-0.278003	2.46643	0.173977	0	270000000	420000000	0.174693	0.110553	0	0.903618	0.903618	0
524	2012	0	0	37.19	54.55	1	0.008347	0	740000000	0	99000000	0	0.041802	90000000	210000000	7310	20.0274	740.914	6.60788	123.08	0	5.36877	28.8237	-3.51846	-3.51846	0.255129	1	0.058999	2.30855	0.177834	0.251357	0.120835	0.0446998	-0.338846	-0.338846	2.49634	0.177834	0.036	270000000	400000000	0.293099	0.124971	0.0135515	0.220543	0.220543	0
524	2013	0	0	37.19	55.98	1	0.001792	0	760000000	0	87000000	0	0.045218	55000000	130000000	7675	21.0274	761.223	6.63493	126.28	0	5.25414	27.606	-3.52634	-3.52634	0.255129	1	-0.036832	1.65532	0.160154	0.282423	0.0718383	0.0452312	-0.332212	-0.332212	2.29281	0.160154	0.097	270000000	380000000	0.172627	0.0738074	0.0353055	-0.539277	-0.539277	0
524	2014	0	0	37.19	59.58	1	0.084995	0	780000000	0	83000000	0	0.046564	50000000	94000000	8040	22.0274	781.023	6.66061	128.81	0	5.17088	26.738	-3.5423	-3.5423	0.255129	0	-0.046958	1.43333	0.29115	0.635121	0.0634364	0.184916	-0.267289	-0.267289	4.57953	0.29115	0	270000000	360000000	0.123745	0.0650865	0	1.98199	1.98199	0
524	2015	0	0	37.19	61.57	1	0.135515	0	840000000	0	84000000	0	0.046514	55000000	240000000	8405	23.0274	843.433	6.73748	130.62	0	5.15808	26.6058	-3.57855	-3.57855	0.255129	1	0.013301	3.18115	0.269534	0.631797	0.0647634	0.170291	-0.335209	-0.335209	6.6098	0.269534	0.037	270000000	340000000	0.308165	0.0699385	0.0127755	1.73838	1.73838	0
524	2016	0	0	37.19	58.62	1	0.580741	0	850000000	0	92000000	0	0.035894	42000000	110000000	8771	24.0301	852.934	6.74868	133.23	0	5.06544	25.6587	-3.59111	-3.59111	0.255129	0	-0.009948	1.60088	0.269299	0.598519	0.0496956	0.161181	-0.271708	-0.271708	5.14463	0.269299	0	270000000	320000000	0.126101	0.0502554	0	2.08508	2.08508	0
524	2017	0	0	44.41	82	1	0.827935	57.4806	4400000000	370000000	1400000000	340000000	0.041727	510000000	1400000000	9136	25.0301	4438.05	8.39797	135.35	0	6.20463	38.4975	-3.91863	-3.91863	0.255129	1	20.1113	1.2886	0.419242	0.254931	0.114941	0.106878	-1.1176	-0.63436	1.45963	0.419242	0.273	670000000	570000000	1.61447	0.598068	0.214515	-9.43822	-3.91674	0
524	2018	0	0	44.6	83.32	1	0.860458	57.4806	4600000000	340000000	1700000000	200000000	0.04756	250000000	1700000000	9501	26.0301	4583.24	8.43016	138.2	0	6.09997	37.2097	-3.93687	-3.93687	0.255129	1	0.107297	1.85187	0.432239	0.166149	0.0539023	0.0718161	-0.414056	-0.414056	1.17931	0.432239	0.225	670000000	550000000	0.392457	0.0556658	0.0339782	-0.218969	-0.218969	0
525	2008	0	0	28.51	44.71	1	0.164262	25.5046	3100000000	1400000000	2200000000	79000000	0.012103	-140000000	410000000	6411	17.5644	3143.57	8.05311	110.98	0	7.25636	52.6548	-3.78636	-3.78636	0.027902	1	0.065014	0.923416	0.756393	0.057576	-0.0444239	0.0435501	-0.410809	-0.410809	1.63244	0.756393	0.05	280000000	670000000	0.148312	-0.0502408	0.005041	2.49316	2.49316	0
525	2009	0	0	28.51	46	1	0.188801	0.071346	3700000000	1600000000	2900000000	39000000	0.000728	220000000	700000000	6776	18.5644	3737.8	8.22625	110.19	0	7.46552	55.7339	-3.8481	-3.8481	0.027902	1	0.014307	0.914689	0.800544	0.03241	0.0587401	0.0259456	-0.42641	-0.42641	2.05601	0.800544	0.05	280000000	810000000	0.223365	0.0698437	0.0044573	2.55557	2.55557	0
525	2010	4	0	28.51	43.58	1	0.111367	0.071346	3700000000	1600000000	2900000000	20000000	-0.002586	-78000000	560000000	7141	19.5644	3694.91	8.21471	113.82	1.60944	7.21728	52.0892	-3.86188	-3.86188	0.027902	0	0.073306	0.896096	0.802555	0.02632	-0.0212265	0.0211232	-0.358792	-0.358792	1.96855	0.802555	0	280000000	850000000	0.148991	-0.020983	0	2.90142	2.90142	0
525	2011	5	0	44.75	71.67	0	0.179241	0.039417	7700000000	2700000000	4200000000	400000000	0.009597	110000000	730000000	7506	20.5644	7653.43	8.94291	119.96	1.79176	7.45491	55.5757	-3.92709	-3.92709	0.027902	1	0.519975	0.943388	0.620172	0.114888	0.0143571	0.0712503	-0.470651	-0.470651	1.29396	0.620172	0.02	510000000	1900000000	0.198428	0.0297385	0.0027457	1.91409	1.91409	0
525	2012	0	0	44.75	68.18	0	0.11654	0.039417	9100000000	3000000000	5600000000	200000000	0.032739	290000000	830000000	7872	21.5671	9115.59	9.11774	123.08	0	7.40798	54.8782	-3.9626	-3.9626	0.027902	1	0.239407	0.944784	0.650526	0.059317	0.031953	0.0385872	-0.470811	-0.470811	1.16586	0.650526	0.03	510000000	1800000000	0.107991	0.0380574	0.0019883	2.11352	2.11352	0
525	2013	2	0	44.75	65.62	0	0.117669	0.039417	10000000000	3500000000	6300000000	290000000	0.036066	1000000000	720000000	8237	22.5671	10307.2	9.2406	126.28	1.09861	7.31755	53.5465	-3.99322	-3.99322	0.027902	1	0.009192	0.821983	0.655206	0.069059	0.0994346	0.0452479	-0.474161	-0.474161	1.21713	0.655206	0.05	510000000	2500000000	0.0793311	0.112433	0.0027823	2.07463	2.07463	0
525	2014	0	0	44.75	65.75	0	0.028831	0.039417	11000000000	3100000000	6500000000	55000000	0.03791	780000000	620000000	8602	23.5671	10694.3	9.27747	128.81	0	7.20244	51.8752	-4.02025	-4.02025	0.027902	1	-0.059219	0.843022	0.631668	0.03369	0.0729246	0.0212809	-0.471479	-0.471479	1.3842	0.631668	0.15	510000000	3000000000	0.059917	0.0756632	0.0073819	1.92932	1.92932	0
525	2015	0	0	44.75	69.59	0	0.082304	0.039417	8200000000	2100000000	4200000000	4300000	0.016061	250000000	380000000	8967	24.5671	8226.18	9.01508	130.62	0	6.90176	47.6343	-4.02101	-4.02101	0.027902	1	-0.331146	0.769471	0.519008	0.026771	0.0298738	0.0138944	-0.446654	-0.446654	1.56328	0.519008	0.5	510000000	3200000000	0.0352958	0.0229792	0.0237157	1.06849	1.06849	0
525	2016	0	0	51.75	74.66	0	0.794713	0.034426	11000000000	3200000000	5400000000	230000000	0.012084	270000000	510000000	9333	25.5699	10509.5	9.26004	133.23	0	6.95042	48.3083	-4.06799	-4.06799	0.027902	1	-0.223645	0.912568	0.541315	0.058141	0.0253279	0.0314726	-0.460412	-0.460412	1.43029	0.541315	0.3	580000000	3100000000	0.0614676	0.0323582	0.0211802	1.15689	1.15689	0
525	2017	87	0	51.75	70.63	0	0.734429	0.034426	12000000000	4000000000	7400000000	510000000	0.058142	530000000	1100000000	9698	26.5699	12429.7	9.42784	135.35	4.47734	6.96553	48.5186	-4.11009	-4.11009	0.027902	1	0.433729	0.807984	0.642512	0.077405	0.042835	0.0497336	-0.492013	-0.492013	1.51063	0.642512	0.5	580000000	4200000000	0.108013	0.0506611	0.0276308	1.16379	1.16379	0
525	2018	32	0	51.75	70.86	0	0.695036	0.034426	13000000000	4400000000	8100000000	410000000	0.04766	380000000	270000000	10063	27.5699	13369.4	9.50072	138.2	3.49651	6.87462	47.2604	-4.13719	-4.13719	0.027902	1	0.164918	0.830856	0.644885	0.058019	0.0282467	0.0374156	-0.484743	-0.484743	1.22204	0.644885	0.15	580000000	3900000000	0.0216764	0.0303822	0.0070087	2.03526	2.03526	0
526	2010	0	0	18.18	42.3	0	0.102866	0	190000000	0	35000000	0	0.036178	1700000	22000000	6756	18.5096	192.495	5.26007	113.82	0	4.62139	21.3573	-3.22799	-3.22799	0.088757	0	2.73166	0.649879	0.184769	0.009958	0.008811	0.0018399	-0.318761	-0.318761	6.33641	0.184769	0	96000000	19000000	0.113884	0.0088307	0	2.21459	2.21459	0
526	2011	0	0	18.18	49.33	0	0.189386	0	200000000	0	40000000	0	0.02246	-39449.9	39000000	7121	19.5096	198.186	5.2892	119.96	0	4.40914	19.4405	-3.19398	-3.19398	0.088757	0	-0.797803	0.971212	0.205193	0.008332	-0.0001991	0.0017097	-0.195695	-0.204354	3.38442	0.205193	0	96000000	627457	0.202449	-0.0002049	0	1.33588	1.33588	0
526	2012	0	0	28.52	49.19	0	0.4306	0	200000000	0	41000000	0	0.018087	-5800000	24000000	7487	20.5123	203.138	5.31389	123.08	0	4.31743	18.6402	-3.20091	-3.20091	0.136	0	6.26092	2.3946	0.201354	0.008284	-0.0285992	0.001668	-0.436434	-0.436434	4.69056	0.201354	0	96000000	838963	0.119188	-0.0293138	0	1.83212	1.83212	0
528	2008	0	0	44.37	57.34	1	0.280641	39.3669	6300000000	1900000000	3000000000	660000000	0.054528	-580000000	880000000	5532	15.1562	6272.46	8.74392	110.98	0	7.87883	62.0759	-3.74368	-3.74368	0.28639	1	0.220716	1.51423	0.577239	0.183639	-0.0929463	0.106004	-0.414562	-0.414562	1.1757	0.577239	0.1	470000000	950000000	0.205324	-0.136169	0.011035	1.57669	1.57669	0
528	2009	0	0	38.69	52.26	1	0.275509	0	9600000000	1400000000	5100000000	200000000	0.090688	1500000000	1900000000	5897	16.1562	9565.13	9.16588	110.19	0	8.31825	69.1933	-3.80149	-3.80149	0.28639	1	0.098678	1.36234	0.570544	0.074417	0.160831	0.0424582	-0.453285	-0.453285	2.04755	0.570544	0.3	650000000	1300000000	0.307279	0.245257	0.031096	0.496386	0.496386	0
528	2010	1	1	38.69	51.98	1	0.210921	0	19000000000	2800000000	9200000000	620000000	0.083293	690000000	4900000000	6262	17.1562	18594.9	9.83064	113.82	0.693147	8.63701	74.5979	-3.84401	-3.84401	0.28639	1	0.509004	1.48922	0.544765	0.09187	0.0369208	0.0500476	-0.485461	-0.485461	1.83843	0.544765	0.5	650000000	1800000000	0.508096	0.0717752	0.033986	0.152266	0.152266	0
528	2011	1	2	34.98	47.36	1	0.177087	2.66609	23000000000	7600000000	9300000000	3800000000	0.058284	-2000000000	3100000000	6627	18.1562	22751.3	10.0324	119.96	0.693147	8.3631	69.9415	-3.88237	-3.88237	0.28639	1	0.163486	1.69242	0.589365	0.308209	-0.0887755	0.181648	-0.468042	-0.468042	1.14434	0.589365	0.3	1100000000	2200000000	0.166807	-0.108619	0.018154	1.34866	1.34866	0
528	2012	3	1	34.98	46.18	1	0.183904	1.33305	23000000000	8000000000	8300000000	4500000000	0.012345	580000000	3500000000	6993	19.1589	22583.9	10.025	123.08	1.38629	8.1451	66.3427	-3.91656	-3.91656	0.28639	1	-0.293575	1.75615	0.586932	0.373958	0.0255697	0.219488	-0.46133	-0.46133	1.08454	0.586932	0.25	1100000000	2600000000	0.155931	0.0253816	0.0123646	1.43205	1.43205	0
528	2013	2	0	34.98	41.97	1	0.086288	1.33305	22000000000	6700000000	7000000000	5400000000	0.014959	1100000000	4200000000	7358	20.1589	22179.9	10.0069	126.28	1.09861	7.92441	62.7962	-3.94641	-3.94641	0.28639	1	-0.003561	2.10755	0.577607	0.456835	0.0488481	0.263871	-0.471873	-0.471873	0.901597	0.577607	0.25	1100000000	3100000000	0.184938	0.0479742	0.0124562	1.28662	1.28662	0
528	2014	4	3	34.98	40.66	1	0.106462	0	21000000000	6000000000	7200000000	4000000000	0.009286	550000000	3900000000	7723	21.1589	20801.9	9.9428	128.81	1.60944	7.71897	59.5824	-3.97319	-3.97319	0.28639	1	-0.182069	2.0034	0.561288	0.379542	0.0266535	0.213032	-0.461851	-0.461851	1.24175	0.561288	0.15	1100000000	2600000000	0.176462	0.0249975	0.0076099	1.55662	1.55662	0
528	2015	0	1	34.98	45.38	1	0.153808	0	20000000000	7100000000	7500000000	3700000000	0.001019	150000000	4300000000	8088	22.1589	20384.4	9.92253	130.62	0	7.59648	57.7066	-4.00358	-4.00358	0.28639	1	-0.35339	1.84091	0.563075	0.349698	0.0071326	0.196906	-0.453525	-0.453525	1.02069	0.563075	0.1	1100000000	2400000000	0.204863	0.0069895	0.0054093	1.56699	1.56699	0
528	2016	3	1	34.98	46.76	1	0.543049	0	21000000000	7300000000	9100000000	2300000000	0.002311	1400000000	4700000000	8454	23.1616	20584.1	9.93227	133.23	1.38629	7.45498	55.5768	-4.03099	-4.03099	0.28639	1	0.052522	1.45412	0.570183	0.223073	0.0669539	0.127192	-0.475068	-0.475068	0.969793	0.570183	0.1	1100000000	2500000000	0.230046	0.0676098	0.0055201	1.47669	1.47669	0
528	2017	4	1	34.98	44.41	1	0.489579	0	22000000000	6200000000	11000000000	1000000000	0.014879	950000000	3800000000	8819	24.1616	21658	9.98313	135.35	1.60944	7.37579	54.4023	-4.06313	-4.06313	0.28639	1	0.607934	1.32404	0.579048	0.137608	0.0439838	0.0796816	-0.495653	-0.495653	1.02222	0.579048	0.15	1100000000	2500000000	0.183172	0.0462786	0.0081998	1.49687	1.49687	0
528	2018	6	1	34.98	45.87	1	0.503216	0	26000000000	7800000000	12000000000	3000000000	0.032083	630000000	3800000000	9184	25.1616	26212	10.174	138.2	1.94591	7.36177	54.1957	-4.10168	-4.10168	0.28639	1	0.605513	1.47985	0.614775	0.246776	0.0241831	0.151712	-0.500651	-0.500651	0.95353	0.614775	0.15	1500000000	2700000000	0.173908	0.0292679	0.0101312	1.54277	1.54277	0
529	2010	0	0	50.18	57.96	1	0.007741	53.3534	990000000	10000000	280000000	314232	0.060771	57000000	420000000	6753	18.5014	993.006	6.90074	113.82	0	6.06285	36.7582	-3.62778	-3.62778	0.105252	0	0.136762	2.1409	0.27863	0.001136	0.05748	0.0003165	-0.302907	-0.302907	2.28355	0.27863	0	580000000	170000000	0.448357	0.0612863	0	0.869867	0.869867	0
529	2011	0	0	50.18	58.73	1	0.027269	50.3668	1100000000	0	320000000	0	0.06332	120000000	500000000	7118	19.5014	1107.28	7.00966	119.96	0	5.84333	34.1445	-3.61837	-3.61837	0.105252	0	0.122265	2.16817	0.291967	0.005465	0.107419	0.0015956	-0.31171	-0.31171	2.15483	0.291967	0	580000000	190000000	0.500835	0.11978	0	0.747683	0.747683	0
529	2012	0	0	51.19	60.14	1	0.048463	0	1200000000	0	360000000	0	0.051198	56000000	440000000	7484	20.5041	1205.49	7.09464	123.08	0	5.76425	33.2266	-3.63967	-3.63967	0.105252	0	0.13084	1.88683	0.298454	0.005188	0.0460994	0.0015484	-0.31017	-0.31017	3.5122	0.298454	0	580000000	190000000	0.395585	0.0501884	0	1.36032	1.36032	0
529	2013	0	0	51.26	59.04	1	0.025868	0	1300000000	58000000	380000000	0	0.061533	35000000	430000000	7849	21.5041	1304.54	7.1736	126.28	0	5.68071	32.2705	-3.65922	-3.65922	0.105252	0	0.176151	1.79965	0.293831	0.004339	0.026629	0.0012749	-0.313465	-0.313465	3.19655	0.293831	0	580000000	190000000	0.354347	0.028817	0	1.33212	1.33212	0
529	2014	0	0	51.26	59.7	1	0.051834	0	1500000000	44000000	360000000	35000000	0.104208	150000000	700000000	8214	22.5041	1472.94	7.29502	128.81	0	5.6634	32.074	-3.6949	-3.6949	0.105252	0	0.016476	2.49991	0.270361	0.093563	0.100622	0.0252958	-0.319447	-0.319447	3.76835	0.270361	0	580000000	180000000	0.538673	0.113612	0	1.09291	1.09291	0
529	2015	0	0	51.26	58.68	1	0.052543	0	1500000000	2000000	300000000	0	0.051272	53000000	680000000	8579	23.5041	1451.04	7.28003	130.62	0	5.57345	31.0633	-3.71207	-3.71207	0.105252	0	0.027174	2.90113	0.208073	0.010101	0.0367839	0.0021017	-0.31384	-0.31384	4.94864	0.208073	0	580000000	170000000	0.462986	0.0362368	0	1.40847	1.40847	0
529	2016	0	0	51.5	59.88	1	0.621766	0.241596	1600000000	0	340000000	0	0.067765	190000000	440000000	8945	24.5069	1588.04	7.37026	133.23	0	5.53198	30.6028	-3.74142	-3.74142	0.105252	1	0.072822	2.97355	0.214726	0.01019	0.117378	0.0021881	-0.38874	-0.38874	4.45162	0.214726	0.045	580000000	180000000	0.300575	0.12846	0.0181047	0.697116	0.697116	0
529	2017	0	0	51.5	58.88	1	0.567341	0.241596	2000000000	2000000	590000000	0	0.076302	290000000	1100000000	9310	25.5069	2043.06	7.6222	135.35	0	5.63148	31.7135	-3.80699	-3.80699	0.105252	1	0.115302	2.46289	0.291799	0.004351	0.142214	0.0012696	-0.403592	-0.403592	2.19986	0.291799	0.068	580000000	170000000	0.715004	0.182963	0.0249979	-0.569158	-0.569158	0
529	2018	0	0	51.5	59.19	1	0.56983	0.241596	2100000000	0	530000000	5300000	0.090766	130000000	1100000000	9675	26.5069	2108.4	7.65368	138.2	0	5.53812	30.6708	-3.82302	-3.82302	0.105252	1	0.083639	2.83758	0.256164	0.012645	0.0603483	0.0032392	-0.396377	-0.396377	1.48479	0.256164	0.07	580000000	170000000	0.562195	0.0622783	0.020002	-0.364834	-0.364834	0
531	2010	0	0	33.56	59.22	1	0.074174	0	6300000000	3600000000	2100000000	1800000000	0.042796	250000000	390000000	6242	17.1014	6341.62	8.75489	113.82	0	7.69187	59.1649	-3.80887	-3.80887	0.249585	0	0.043451	0.808876	0.618082	0.471735	0.0392127	0.291571	-0.358724	-0.358724	1.13796	0.618082	0	270000000	3700000000	0.062835	0.0396649	0	2.13983	2.13983	0
531	2011	0	0	26.12	66.53	1	0.058009	21.9821	6500000000	3700000000	2900000000	1400000000	0.016238	740000000	530000000	6607	18.1014	6493.81	8.77861	119.96	0	7.31794	53.5523	-3.81463	-3.81463	0.249585	1	0.105995	0.671369	0.657995	0.330086	0.113798	0.217195	-0.432305	-0.432305	1.00354	0.657995	0.74	340000000	3500000000	0.0830555	0.116529	0.039971	0.549892	0.549892	0
531	2012	0	0	26.12	67.7	1	0.065462	1.26555	7900000000	3200000000	4500000000	870000000	0.037314	1700000000	1200000000	6973	19.1041	7896.25	8.97414	123.08	0	7.29131	53.1632	-3.85184	-3.85184	0.249585	1	-0.057192	0.6818	0.6875	0.168382	0.21369	0.115763	-0.446418	-0.446418	1.23027	0.6875	0.18	340000000	3400000000	0.182433	0.259839	0.0094948	1.63218	1.63218	0
531	2013	0	0	26.12	67.75	1	0.064834	1.26555	8400000000	3100000000	3800000000	1800000000	0.044439	1400000000	1400000000	7338	20.1041	8387.92	9.03455	126.28	0	7.15438	51.1851	-3.87598	-3.87598	0.249585	1	0.043476	0.873943	0.67673	0.32231	0.166787	0.218117	-0.446181	-0.446181	1.16749	0.67673	0.3	340000000	3200000000	0.178518	0.177173	0.0130141	1.53004	1.53004	0
531	2014	0	0	26.12	71.68	1	0.039003	0	7500000000	2600000000	2400000000	1600000000	0.105837	500000000	1400000000	7703	21.1041	7493.17	8.92175	128.81	0	6.92629	47.9734	-3.88598	-3.88598	0.249585	1	0.339516	0.958377	0.535875	0.406986	0.0660984	0.218094	-0.442417	-0.442417	1.761	0.535875	0.22	690000000	3100000000	0.168424	0.0590476	0.0179685	1.19245	1.19245	0
531	2015	0	0	26.12	63.29	1	0.049595	0	8400000000	3200000000	2400000000	1900000000	0.058566	260000000	1000000000	8068	22.1041	8372.38	9.03269	130.62	0	6.91524	47.8206	-3.92441	-3.92441	0.249585	1	-0.493467	0.753549	0.52846	0.446767	0.0309286	0.236098	-0.414566	-0.414566	1.53902	0.52846	0.15	690000000	3000000000	0.139361	0.0345576	0.0137141	1.33659	1.33659	0
531	2018	0	0	26.12	66.23	1	0.635853	0	10000000000	4500000000	5300000000	540000000	0.009943	420000000	2400000000	9164	25.1069	10304	9.24029	138.2	0	6.68617	44.7049	-4.00967	-4.00967	0.249585	1	0.05178	0.663267	0.588476	0.123763	0.041046	0.0728316	-0.447133	-0.447133	0.924901	0.588476	0.21	690000000	2800000000	0.262182	0.0459779	0.01564	1.10242	1.10242	0
532	2010	0	0	10.06	26.44	1	0.161494	0	1200000000	77000000	130000000	48000000	0.019285	23000000	180000000	6879	18.8466	1236.82	7.1203	113.82	0	6.25575	39.1345	-3.68157	-3.68157	0.249585	1	0.275855	2.73647	0.205617	0.507539	0.0185496	0.104359	-0.358987	-0.358987	2.75116	0.205617	0.05	340000000	220000000	0.172749	0.022594	0.0169736	0.505988	0.505988	0
532	2011	0	0	10.57	33.35	1	0.208133	0	1000000000	63000000	110000000	38000000	0.039258	5800000	210000000	7244	19.8466	1017.28	6.92489	119.96	0	5.77266	33.3237	-3.6154	-3.6154	0.088757	1	-0.163963	3.54378	0.18351	0.402103	0.0056974	0.0737899	-0.350872	-0.350872	2.75258	0.18351	0.06	340000000	230000000	0.168673	0.0046861	0.0167223	0.470194	0.470194	0
532	2012	0	0	13.35	39.49	1	0.195097	0	970000000	34000000	78000000	29000000	0.062954	32000000	110000000	7610	20.8493	966.947	6.87414	123.08	0	5.5851	31.1934	-3.60888	-3.60888	0.088757	1	-0.051376	4.72152	0.137633	0.410341	0.0326598	0.0564765	-0.355397	-0.355397	2.95597	0.137633	0.04	340000000	200000000	0.104889	0.0310439	0.0135541	0.565936	0.565936	0
532	2013	0	0	14.91	59.03	1	0.335024	0	1100000000	79000000	130000000	55000000	0.069031	37000000	120000000	7975	21.8493	1083.94	6.98836	126.28	0	5.53402	30.6253	-3.63565	-3.63565	0.088757	1	0.077926	3.22216	0.187312	0.3823	0.0338104	0.0716094	-0.364735	-0.364735	4.64224	0.187312	0.05	340000000	190000000	0.12435	0.037901	0.0178246	0.998512	0.998512	0
532	2014	0	0	15	56.42	1	0.414256	0	1100000000	95000000	170000000	51000000	0.041698	28000000	220000000	8340	22.8493	1103.05	7.00583	128.81	0	5.43889	29.5815	-3.65043	-3.65043	0.088757	1	-0.210485	2.57629	0.213197	0.287476	0.0256778	0.061289	-0.354886	-0.354886	4.69268	0.213197	0.03	340000000	170000000	0.204103	0.0261305	0.0095405	1.32709	1.32709	0
532	2015	0	0	14.79	53.42	1	0.3368	0	1200000000	320000000	390000000	48000000	0.044456	18000000	130000000	8705	23.8493	1223.74	7.10966	130.62	0	5.44301	29.6264	-3.69154	-3.69154	0.088757	1	0.228968	0.799929	0.36587	0.118621	0.0151048	0.0433999	-0.374249	-0.374249	8.13747	0.36587	0.03	340000000	69000000	0.120815	0.0167575	0.0093752	2.90663	2.90663	0
532	2016	0	0	14.49	51.95	1	0.509206	0	2000000000	860000000	790000000	340000000	0.027668	90000000	160000000	9071	24.852	1956.43	7.57888	133.23	0	5.68857	32.3598	-3.79508	-3.79508	0.088757	1	0.460573	0.605632	0.582156	0.30376	0.0459579	0.176836	-0.403006	-0.403006	3.86322	0.582156	0.06	340000000	64000000	0.133542	0.0734747	0.0169011	2.00609	2.00609	0
532	2017	0	0	14.49	50.9	1	0.498671	0	2300000000	1200000000	1100000000	350000000	0.027716	130000000	210000000	9436	25.852	2336.65	7.75647	135.35	0	5.73068	32.8407	-3.84544	-3.84544	0.088757	1	0.545473	0.467114	0.628915	0.238684	0.054004	0.150112	-0.415085	-0.415085	2.17224	0.628915	0.03	340000000	61000000	0.109843	0.0644994	0.0052858	2.17175	2.17175	0
532	2018	0	0	14.49	51.11	1	0.498813	0	2600000000	1300000000	1300000000	330000000	0.025035	100000000	310000000	9801	26.852	2581.03	7.85595	138.2	0	5.68448	32.3133	-3.87407	-3.87407	0.088757	1	0.107033	0.505336	0.6367	0.21085	0.0394961	0.134248	-0.403129	-0.403129	1.95149	0.6367	0.03	340000000	78000000	0.134389	0.0436268	0.0044257	2.15621	2.15621	0
533	2008	0	0	24.59	51.4	0	0.30932	0	2800000000	1200000000	2100000000	22000000	0.023583	120000000	280000000	6052	16.5808	2784.37	7.93178	110.98	0	7.14703	51.0801	-3.73415	-3.73415	0.238099	0	-0.108362	1.07539	0.764149	0.010324	0.0414059	0.0078891	-0.324522	-0.324522	1.25214	0.764149	0	580000000	270000000	0.107298	0.0442015	0	2.56763	2.56763	0
533	2009	0	0	24.7	50.27	0	0.331918	0	2600000000	850000000	1700000000	9500000	0.07516	330000000	330000000	6417	17.5808	2572.13	7.85249	110.19	0	7.12632	50.7844	-3.7716	-3.7716	0.238099	1	-0.015904	1.22045	0.662236	0.009747	0.127468	0.0064548	-0.394131	-0.394131	2.49616	0.662236	0.06	580000000	280000000	0.11717	0.117752	0.0124052	2.02474	2.02474	0
533	2010	0	0	24.7	46.15	0	0.308109	0	2400000000	370000000	1400000000	0	0.059482	-8200000	220000000	6782	18.5808	2410.04	7.7874	113.82	0	6.84185	46.811	-3.77281	-3.77281	0.238099	0	0.028756	1.06278	0.596963	0.009508	-0.0034097	0.0056759	-0.318936	-0.318936	3.48208	0.596963	0	690000000	85000000	0.0874224	-0.0031949	0	2.74754	2.74754	0
533	2011	0	0	24.85	45.38	0	0.306146	0	2200000000	220000000	1200000000	0	0.031833	-57000000	98000000	7147	19.5808	2210.93	7.70117	119.96	0	6.41978	41.2135	-3.74243	-3.74243	0.238099	0	-0.285811	1.16562	0.537735	0.00437	-0.0256959	0.0023499	-0.302174	-0.302174	2.00397	0.537735	0	690000000	79000000	0.0406741	-0.023573	0	2.22521	2.22521	0
533	2012	0	0	24.85	45.71	0	0.287359	0	2400000000	500000000	910000000	390000000	0.031285	22000000	150000000	7513	20.5836	2417.06	7.79031	123.08	0	6.32947	40.0622	-3.76549	-3.76549	0.238099	1	-0.024012	1.53081	0.546238	0.307366	0.0089574	0.167895	-0.376936	-0.376936	1.69141	0.546238	0.05	690000000	68000000	0.0699813	0.0097926	0.0156228	1.47644	1.47644	0
533	2013	0	0	24.97	45.14	0	0.269596	0	3800000000	580000000	1400000000	450000000	0.047887	44000000	390000000	7878	21.5836	3832.16	8.25118	126.28	0	6.53404	42.6936	-3.8431	-3.8431	0.238099	1	0.170669	2.019	0.497427	0.256488	0.0115714	0.127584	-0.405113	-0.405113	1.243	0.497427	0.1	690000000	160000000	0.159373	0.0183459	0.0285808	0.560065	0.560065	0
533	2016	0	0	17.37	45.45	0	0.347888	0	3300000000	310000000	1200000000	0	0.080334	260000000	330000000	8974	24.5863	3258.86	8.08913	133.23	0	6.07156	36.8638	-3.87305	-3.87305	0.238099	1	0.050384	2.23435	0.367516	0.024274	0.0802869	0.0089211	-0.402518	-0.402518	3.06726	0.367516	0.05	690000000	230000000	0.0789113	0.0628153	0.0082925	1.5285	1.5285	0
533	2017	0	0	17.37	54.17	0	0.446258	0	4400000000	580000000	2200000000	0	0.015261	-140000000	200000000	9339	25.5863	4365.84	8.38157	135.35	0	6.19251	38.3472	-3.9384	-3.9384	0.238099	1	0.905499	1.57882	0.500873	0.005929	-0.0331572	0.0029697	-0.435116	-0.435116	2.16805	0.500873	0.015	690000000	230000000	0.0607536	-0.0444202	0.0031797	2.02524	2.02524	0
533	2018	0	0	17.37	46.09	0	0.357903	0	2500000000	510000000	1300000000	0	-0.492713	-39000000	130000000	9704	26.5863	2490.26	7.82015	138.2	0	5.65857	32.0194	-3.85698	-3.85698	0.238099	0	0.156344	1.46936	0.622565	0.160947	-0.0156619	0.1002	-0.321743	-0.321743	1.32163	0.622565	0	690000000	220000000	0.03078	-0.0089335	0	2.29673	2.29673	0
534	2008	0	0	18.68	30.86	0	0.046115	0.691638	1400000000	360000000	400000000	300000000	0.02001	240000000	350000000	6010	16.4657	1417.7	7.25679	110.98	0	6.53883	42.7563	-3.63923	-3.63923	0.249585	1	-0.267845	3.09048	0.511829	0.448919	0.166562	0.22977	-0.356799	-0.356799	1.0786	0.511829	0.05	260000000	34000000	0.36232	0.241763	0.0130596	0.679049	0.679049	0
534	2009	0	0	18.68	30.38	0	0.048713	0.691638	1300000000	50000000	610000000	0	0.035788	270000000	330000000	6375	17.4657	1341.25	7.20136	110.19	0	6.5354	42.7114	-3.67863	-3.67863	0.249585	1	0.554105	1.88832	0.512337	0.105534	0.19942	0.054069	-0.389807	-0.389807	1.84547	0.512337	0.15	260000000	25000000	0.23441	0.188666	0.026992	0.570579	0.570579	0
534	2010	0	0	18.68	29.53	0	0.038622	0.691638	1200000000	140000000	490000000	0	0.03182	25000000	150000000	6740	18.4657	1222.11	7.10834	113.82	0	6.24524	39.0031	-3.66424	-3.66424	0.136	1	-0.438587	1.8346	0.46429	0.127808	0.0206371	0.05934	-0.346176	-0.346176	1.62193	0.46429	0.1	260000000	23000000	0.10873	0.018804	0.0190204	1.00579	1.00579	0
534	2011	0	0	18.78	26.28	0	0.009075	0	1300000000	160000000	570000000	45000000	0.010999	-1400000	17000000	7105	19.4657	1332.03	7.19446	119.96	0	5.99738	35.9686	-3.65205	-3.65205	0.136	1	-0.359338	1.78405	0.516649	0.170767	-0.0010346	0.0882266	-0.35016	-0.35016	1.23926	0.516649	0.05	260000000	21000000	0.0137182	-0.0011277	0.0104373	1.54467	1.54467	0
534	2012	0	0	56.09	60.79	0	0.0119	0	3000000000	860000000	1800000000	35000000	0.044177	230000000	88000000	7471	20.4685	2976.33	7.99845	123.08	0	6.49857	42.2315	-3.79224	-3.79224	0.136	1	2.19559	1.36942	0.613467	0.024243	0.0789549	0.0148723	-0.483778	-0.483778	1.2149	0.613467	0.05	500000000	23000000	0.0658325	0.176419	0.0186389	1.27237	1.27237	0
534	2013	0	0	56.09	60.36	0	0.007436	0	3200000000	840000000	1200000000	700000000	0.047364	570000000	320000000	7836	21.4685	3198.8	8.07053	126.28	0	6.39098	40.8446	-3.81257	-3.81257	0.136	0	0.763064	1.994	0.595931	0.369449	0.179143	0.220166	-0.379617	-0.379617	1.11035	0.595931	0	500000000	310000000	0.106895	0.192533	0	1.85137	1.85137	0
534	2014	0	0	56.17	62	0	0.024546	0	3500000000	470000000	1500000000	170000000	0.011831	340000000	85000000	8201	22.4685	3489.35	8.15747	128.81	0	6.33295	40.1062	-3.84155	-3.84155	0.136	1	-0.53077	2.15189	0.532798	0.219752	0.0964338	0.117083	-0.394796	-0.394796	1.24795	0.532798	0.15	500000000	300000000	0.0266055	0.105193	0.0232515	0.969868	0.969868	0
534	2017	0	0	52.28	67.14	0	0.636147	0	2400000000	170000000	750000000	0	0.032032	67000000	720000000	9297	25.4712	2410.08	7.78742	135.35	0	5.75354	33.1032	-3.83577	-3.83577	0.136	1	0.310627	2.20827	0.358626	0.130795	0.027721	0.0469065	-0.403184	-0.403184	3.17282	0.358626	0.05	490000000	180000000	0.304962	0.0283586	0.0104374	1.1833	1.1833	0
534	2018	0	0	52.28	67.18	0	0.626337	0	2600000000	190000000	800000000	140000000	0.016364	-110000000	260000000	9662	26.4712	2601.95	7.86402	138.2	0	5.69032	32.3797	-3.86029	-3.86029	0.136	1	0.012897	1.80773	0.409483	0.250512	-0.0424808	0.10258	-0.388576	-0.388576	2.3816	0.409483	0.05	490000000	200000000	0.107468	-0.0458628	0.0102027	1.46233	1.46233	0
537	2008	0	0	19.19	32.83	1	0.044996	2.74467	2700000000	770000000	1800000000	300000000	0.010407	-130000000	270000000	6118	16.7616	2739.85	7.91566	110.98	0	7.13251	50.8727	-3.7396	-3.7396	0.088757	0	0.766062	1.36394	0.758998	0.148555	-0.0477252	0.112753	-0.359337	-0.359337	1.24394	0.758998	0	510000000	2300000	0.0928601	-0.0446946	0	2.6572	2.6572	0
537	2009	0	0	19.19	35.07	1	0.266933	0	2900000000	180000000	2100000000	0	0.044484	450000000	130000000	6483	17.7616	2882.49	7.96641	110.19	0	7.2297	52.2686	-3.79121	-3.79121	0.088757	0	-0.408101	1.2098	0.726146	0.003329	0.155653	0.0024173	-0.341299	-0.341299	3.26618	0.726146	0	510000000	2000000	0.0463332	0.163757	0	2.97869	2.97869	0
537	2010	0	0	20.02	32.42	1	0.162537	0	2700000000	440000000	1500000000	240000000	0.062756	-24000000	560000000	6848	18.7616	2715.31	7.90666	113.82	0	6.94664	48.2558	-3.79514	-3.79514	0.136	0	0.503881	1.68091	0.646478	0.140149	-0.0089941	0.0906032	-0.348936	-0.348936	2.20616	0.646478	0	510000000	1800000	0.194247	-0.0084724	0	2.40669	2.40669	0
537	2011	0	0	20.02	35.78	1	0.240014	0	3000000000	180000000	1400000000	180000000	0.14278	370000000	640000000	7213	19.7616	2974.84	7.99794	119.96	0	6.66718	44.4512	-3.79277	-3.79277	0.136	0	-0.029011	1.9593	0.543696	0.116	0.122839	0.0630687	-0.346876	-0.346876	1.46577	0.543696	0	510000000	1900000	0.235532	0.13458	0	1.6769	1.6769	0
537	2012	0	0	20.02	29.81	1	0.076035	0	3300000000	89000000	1800000000	0	0.131917	770000000	1200000000	7579	20.7644	3284.01	8.09682	123.08	0	6.5785	43.2767	-3.81803	-3.81803	0.136	0	0.198518	1.76817	0.538781	0.002046	0.234561	0.0011023	-0.370658	-0.370658	1.6863	0.538781	0	510000000	1700000	0.388052	0.258939	0	1.39871	1.39871	0
537	2013	0	0	20.82	33.23	1	0.054985	0	4200000000	0	2100000000	0	0.132955	870000000	1800000000	7944	21.7644	4151.47	8.33122	126.28	0	6.59742	43.5259	-3.86126	-3.86126	0.136	0	-0.164602	1.80474	0.5022	0.001736	0.208599	0.0008718	-0.365905	-0.365905	1.20616	0.5022	0	510000000	1600000	0.563024	0.2637	0	0.913147	0.913147	0
537	2014	0	0	20.82	26.2	1	0.009738	0	4800000000	0	2300000000	0	0.089735	-470000000	670000000	8309	22.7644	4814.28	8.47934	128.81	0	6.58283	43.3336	-3.89877	-3.89877	0.136	0	-0.137333	1.57357	0.480995	0.001563	-0.0973908	0.0007518	-0.345534	-0.345534	1.40221	0.480995	0	510000000	1400000	0.160685	-0.11294	0	1.80853	1.80853	0
537	2015	0	0	20.82	29.41	1	0.044476	0	8000000000	2200000000	4100000000	1100000000	0.030397	-2600000000	940000000	8674	23.7644	7994.59	8.98652	130.62	0	6.8799	47.333	-3.98574	-3.98574	0.136	0	0.125046	1.80938	0.657062	0.210929	-0.327058	0.138593	-0.353239	-0.353239	1.40741	0.657062	0	510000000	2800000	0.195388	-0.543112	0	2.74808	2.74808	0
537	2016	0	0	20.82	31.72	1	0.316657	0	18000000000	9100000000	9200000000	5900000000	0.029276	-6600000000	700000000	9040	24.7671	18356.6	9.81775	133.23	0	7.36902	54.3025	-4.08665	-4.08665	0.136	1	1.7242	1.94868	0.821369	0.392742	-0.362231	0.322586	-0.500718	-0.500718	1.07498	0.821369	0.06	510000000	3900000	0.0878519	-0.83173	0.003848	3.44888	3.03776	0
537	2017	0	0	76.13	81.84	1	0.850479	76.1285	83000000000	23000000000	55000000000	16000000000	0.026796	8000000000	5300000000	9405	25.7671	82765	11.3238	135.35	0	8.36628	69.9946	-4.18686	-4.18686	0.136	1	4.50306	1.37642	0.855773	0.226992	0.0969915	0.194254	-0.708728	-0.63436	1.00967	0.855773	0.13	1900000000	1500000000	0.286303	0.437308	0.0131902	1.63806	1.63806	0
538	2009	4	0	41.52	72.06	1	0.41144	0	6000000000	17000000	2200000000	12000000	0.101442	460000000	2300000000	5875	16.0959	6005.35	8.70041	110.19	1.60944	7.89582	62.344	-3.78226	-3.78226	0.168865	1	0.253108	2.28708	0.39556	0.078013	0.0766898	0.0308588	-0.442783	-0.442783	5.32045	0.39556	0.2	530000000	260000000	0.462527	0.0932819	0.0216339	1.19397	1.19397	0
538	2010	0	0	41.52	71.38	1	0.382058	0	7600000000	17000000	3000000000	12000000	0.121359	430000000	2000000000	6240	17.0959	7633.06	8.94024	113.82	0	7.85472	61.6966	-3.81981	-3.81981	0.168865	1	0.404872	2.10082	0.421651	0.058386	0.0566069	0.0246185	-0.456951	-0.456951	5.455	0.421651	0.1	690000000	240000000	0.332197	0.0719498	0.0115608	1.90327	1.90327	0
538	2011	0	0	41.52	70.34	1	0.321164	0	9100000000	17000000	3300000000	12000000	0.1332	-450000000	1100000000	6605	18.0959	9090.92	9.11503	119.96	0	7.59839	57.7356	-3.84122	-3.84122	0.168865	1	0.122762	2.20752	0.38892	0.05486	-0.0492566	0.0213362	-0.445203	-0.445203	4.11465	0.38892	0.16	690000000	1000000000	0.149705	-0.0586643	0.0145528	1.67427	1.67427	0
538	2012	0	0	41.52	69.01	1	0.32	0	11000000000	17000000	3500000000	11000000	0.148398	790000000	1700000000	6971	19.0986	10664	9.27463	123.08	0	7.53545	56.7829	-3.8759	-3.8759	0.168865	1	0.209904	2.55032	0.341024	0.049821	0.0745453	0.0169902	-0.466633	-0.466633	4.76797	0.341024	0.45	690000000	1300000000	0.190116	0.0874443	0.0343662	0.72926	0.72926	0
538	2013	0	0	41.52	68.03	1	0.312892	0	13000000000	17000000	3700000000	11000000	0.180224	340000000	2100000000	7336	20.0986	12880.9	9.4635	126.28	0	7.49406	56.161	-3.91215	-3.91215	0.168865	1	0.155476	2.97697	0.299057	0.050042	0.0265231	0.0149654	-0.468711	-0.468711	5.79604	0.299057	0.5	690000000	1300000000	0.195326	0.032037	0.032552	1.00856	1.00856	0
538	2014	0	0	41.52	66.94	1	0.169818	0	16000000000	920000000	3900000000	910000000	0.152823	1600000000	2000000000	7701	21.0986	16341.3	9.70145	128.81	0	7.5316	56.725	-3.95556	-3.95556	0.168865	1	0.189669	3.5693	0.308801	0.219145	0.0971073	0.0676722	-0.485694	-0.485694	4.33311	0.308801	0.5	1000000000	1700000000	0.157129	0.123195	0.0404241	0.274113	0.274113	0
538	2015	0	0	41.52	72.52	1	0.200962	0	19000000000	920000000	4700000000	910000000	0.142843	2200000000	2600000000	8066	22.0986	19290.9	9.86739	130.62	0	7.55427	57.067	-3.99756	-3.99756	0.168865	1	0.10225	3.61489	0.298748	0.188618	0.11298	0.0563492	-0.491618	-0.491618	4.21904	0.298748	0.6	1000000000	1600000000	0.161717	0.133373	0.0382368	0.280154	0.280154	0
538	2016	0	0	41.52	72.38	1	0.762044	0	25000000000	1800000000	6700000000	1800000000	0.119207	3000000000	1900000000	8432	23.1014	24586.7	10.11	133.23	0	7.58835	57.5831	-4.0406	-4.0406	0.168865	1	0.08065	3.27675	0.355604	0.229723	0.121398	0.0816904	-0.501768	-0.501768	3.58102	0.355604	0.8	1000000000	1800000000	0.0969737	0.154723	0.0431871	0.146927	0.146927	0
538	2017	0	0	41.52	77.28	1	0.813615	0	28000000000	1800000000	7500000000	1800000000	0.113078	1200000000	1800000000	8797	24.1014	27702.5	10.2293	135.35	0	7.55765	57.1181	-4.07797	-4.07797	0.168865	1	0.084958	3.3363	0.345081	0.2129	0.0417178	0.0734677	-0.500091	-0.500091	4.17157	0.345081	1.5	1000000000	1700000000	0.0714789	0.0470048	0.0635345	-0.378555	-0.378555	0
538	2018	0	0	41.52	77.72	1	0.820672	0	30000000000	1800000000	10000000000	7100000	0.108295	2600000000	1900000000	9162	25.1014	30377.6	10.3215	138.2	0	7.4685	55.7784	-4.10986	-4.10986	0.168865	1	0.098443	2.67843	0.344171	0.025703	0.0865706	0.0088462	-0.510058	-0.510058	2.87964	0.344171	2.00012	1000000000	1700000000	0.0689549	0.0949302	0.0751891	-1.25055	-1.25055	0
539	2008	0	0	46.34	59.15	1	0.19211	46.3356	25000000000	11000000000	6300000000	7200000000	-0.005313	-590000000	1500000000	5838	15.9945	24629.2	10.1117	110.98	0	9.11127	83.0153	-3.78513	-3.78513	0.249585	1	0.117827	0.805159	0.54836	0.533378	-0.024124	0.292483	-0.477243	-0.477243	1.0078	0.54836	0.06	2700000000	13000000000	0.0615771	-0.0247021	0.0066339	1.68912	1.68912	0
539	2009	0	0	46.34	59.21	1	0.133092	0	30000000000	13000000000	8700000000	9300000000	0.045214	5700000000	1700000000	6203	16.9945	30163.5	10.3144	110.19	0	9.36055	87.6199	-3.81085	-3.81085	0.249585	1	0.053113	0.589826	0.600351	0.516874	0.188705	0.310306	-0.50289	-0.50289	1.20653	0.600351	0.2	2700000000	12000000000	0.0706005	0.231108	0.0215955	1.05137	1.05137	0
539	2010	0	0	48.99	58.72	1	0.079391	4.9398	35000000000	17000000000	13000000000	8800000000	0.022788	640000000	1900000000	6568	17.9945	34596.3	10.4515	113.82	0	9.18248	84.318	-3.8616	-3.8616	0.249585	1	0.033306	0.46058	0.621799	0.411745	0.0183689	0.256023	-0.493869	-0.493869	1.04841	0.621799	0.1	2800000000	11000000000	0.0627917	0.0210684	0.0092743	1.77974	1.77974	0
539	2011	0	0	48.99	59.17	1	0.099926	4.9398	39000000000	19000000000	15000000000	11000000000	0.006563	2000000000	2200000000	6933	18.9945	39480.2	10.5836	119.96	0	8.82257	77.8377	-3.91499	-3.91499	0.249585	1	0.156455	0.440902	0.664351	0.417448	0.05139	0.277332	-0.506547	-0.506547	0.988918	0.664351	0.06	2800000000	15000000000	0.0630894	0.0586446	0.0048516	2.03254	2.03254	0
539	2012	0	0	67.39	74.63	1	0.076936	39.2169	66000000000	32000000000	24000000000	19000000000	0.040993	7900000000	2800000000	7299	19.9973	65708.7	11.093	123.08	0	9.01283	81.231	-3.94941	-3.94941	0.249585	1	1.01703	0.459032	0.665573	0.44399	0.119494	0.295508	-0.564898	-0.564898	1.01506	0.665573	0.07	4400000000	38000000000	0.0712737	0.198879	0.0077575	1.7781	1.7781	0
539	2013	0	0	67.39	73.98	1	0.044864	36.0626	68000000000	30000000000	22000000000	21000000000	0.063948	9700000000	4400000000	7664	20.9973	67918.7	11.1261	126.28	0	8.81063	77.6273	-3.99535	-3.99535	0.249585	1	0.045491	0.560373	0.623187	0.488259	0.142963	0.304277	-0.534301	-0.534301	0.943839	0.623187	0.2	4400000000	42000000000	0.066617	0.147772	0.0133171	1.46335	1.46335	0
539	2014	0	0	67.392	74.272	1	0.040863	36.0635	69000000000	32000000000	17000000000	24000000000	0.062658	8400000000	4500000000	8029	21.9973	69084.8	11.1431	128.81	0	8.6508	74.8363	-4.03757	-4.03757	0.249585	1	-0.05787	0.6744	0.597825	0.597662	0.121485	0.357297	-0.528365	-0.528365	1.03129	0.597825	0.2	4400000000	39000000000	0.066672	0.123571	0.0128837	1.44973	1.44973	0
539	2015	0	0	67.39	76.61	1	0.070381	36.0617	72000000000	31000000000	16000000000	25000000000	0.064379	10000000000	5200000000	8394	22.9973	71919.9	11.1833	130.62	0	8.56171	73.3029	-4.07785	-4.07785	0.249585	1	-0.114394	0.669896	0.57978	0.607597	0.145195	0.352273	-0.530419	-0.530419	1.04022	0.57978	0.23	5300000000	44000000000	0.0756665	0.151154	0.0174795	1.17522	1.17522	0
539	2016	0	0	67.39	75.98	1	0.886829	36.0617	71000000000	29000000000	17000000000	24000000000	0.018196	8700000000	5200000000	8760	24	70677	11.1659	133.23	0	8.3809	70.2395	-4.11643	-4.11643	0.249585	1	-0.118283	0.669521	0.584921	0.581942	0.123163	0.34039	-0.527761	-0.527761	0.963891	0.584921	0.08	5300000000	42000000000	0.0720923	0.121034	0.0058401	1.66286	1.66286	0
539	2017	0	0	67.39	77.15	1	0.896483	36.0617	71000000000	32000000000	19000000000	22000000000	0.016023	3700000000	5000000000	9125	25	71007.4	11.1705	135.35	0	8.25308	68.1133	-4.15365	-4.15365	0.249585	1	0.174712	0.600851	0.581694	0.533876	0.0517697	0.310553	-0.53235	-0.53235	0.937099	0.581694	0.08	5300000000	41000000000	0.070696	0.0520117	0.0059428	1.7121	1.7121	0
539	2018	0	0	67.39	76.71	1	0.899905	36.0617	73000000000	30000000000	19000000000	22000000000	0.012411	6000000000	5600000000	9490	26	73329.7	11.2027	138.2	0	8.10617	65.7099	-4.18872	-4.18872	0.249585	1	0.028702	0.628943	0.57019	0.537532	0.0818214	0.306495	-0.531476	-0.531476	0.912862	0.57019	0.06	5300000000	41000000000	0.0784479	0.0844973	0.0044364	1.68569	1.68569	0
540	2008	0	0	40.43	60.23	0	0.089143	15.2128	2900000000	1100000000	1300000000	760000000	0.06629	-390000000	110000000	5480	15.0137	2868.77	7.96164	110.98	0	7.17394	51.4654	-3.67473	-3.67473	0.088757	1	0.469885	1.99038	0.7204	0.366505	-0.135442	0.26403	-0.401835	-0.401835	1.1494	0.7204	0.1	360000000	67000000	0.0694063	-0.245513	0.0225458	1.85377	1.85377	0
540	2009	0	0	41	59.42	0	0.259656	6.80496	6300000000	3100000000	2300000000	2700000000	0.072999	-490000000	1300000000	5845	16.0137	6286.7	8.74619	110.19	0	7.93737	63.0019	-3.78131	-3.78131	0.088757	1	0.795933	2.58068	0.801839	0.537053	-0.0777378	0.43063	-0.44952	-0.44952	1.78252	0.801839	0.07	570000000	68000000	0.443235	-0.170357	0.0139303	2.06086	2.06086	0
540	2010	0	0	41	54.15	0	0.222157	0	12000000000	4800000000	6200000000	4200000000	0.045693	-340000000	2000000000	6210	17.0137	12395.8	9.42512	113.82	0	8.28072	68.5703	-3.83492	-3.83492	0.136	1	1.03492	1.8833	0.848338	0.414656	-0.0277155	0.351768	-0.489146	-0.489146	1.85966	0.848338	0.1	910000000	79000000	0.321832	-0.0546481	0.0145297	2.24876	2.24876	0
540	2011	0	0	41	53.38	0	0.149608	0	18000000000	6100000000	13000000000	2700000000	0.029409	-1600000000	1200000000	6575	18.0137	18010.8	9.79872	119.96	0	8.16833	66.7216	-3.87158	-3.87158	0.136	1	0.000784	1.06641	0.863577	0.178508	-0.0912136	0.154155	-0.467762	-0.467762	1.3157	0.863577	0.1	1300000000	3000000000	0.0962764	-0.13253	0.0103165	2.68316	2.68316	0
540	2012	0	0	41.53	53.73	0	0.142833	0	26000000000	9700000000	16000000000	6800000000	0.016925	-1600000000	2100000000	6941	19.0164	25898.5	10.1619	123.08	0	8.25637	68.1677	-3.91439	-3.91439	0.136	1	0.0672	1.33922	0.89857	0.294898	-0.0599436	0.264987	-0.486586	-0.486586	1.2411	0.89857	0.1	1300000000	2900000000	0.118869	-0.0861957	0.0071003	2.82237	2.82237	0
540	2013	0	0	41.25	54.59	0	0.105047	0	36000000000	14000000000	24000000000	9100000000	0.029677	-160000000	2400000000	7306	20.0164	36450.5	10.5037	126.28	0	8.31779	69.1857	-3.95589	-3.95589	0.136	1	1.13161	1.32784	0.899756	0.277862	-0.0044518	0.250008	-0.544242	-0.544242	1.10387	0.899756	0.3	1300000000	2900000000	0.0924506	-0.0062657	0.0149148	2.43427	2.43427	0
540	2014	0	0	39.63	58.66	0	0.219014	0	43000000000	13000000000	27000000000	8000000000	0.036924	1600000000	3200000000	7671	21.0164	43395	10.6781	128.81	0	8.2898	68.7209	-3.99525	-3.99525	0.136	1	0.5035	1.38252	0.824051	0.233812	0.0368471	0.192673	-0.534894	-0.534894	1.21686	0.824051	0.2	1700000000	3500000000	0.0873972	0.0438671	0.0094222	2.40125	2.40125	0
540	2015	0	0	41.78	53.84	0	0.127133	0	55000000000	20000000000	29000000000	12000000000	0.04719	-97000000	6900000000	8036	22.0164	55400.1	10.9223	130.62	0	8.36192	69.9217	-4.03676	-4.03676	0.136	1	0.350735	1.5071	0.766098	0.31458	-0.0017572	0.240999	-0.535766	-0.535766	1.43301	0.766098	0.19984	4300000000	3400000000	0.158768	-0.0022433	0.0198869	1.82089	1.82089	0
541	2008	0	0	13.47	31.54	0	0.031357	0	2800000000	0	200000000	450000	0.079655	130000000	930000000	5965	16.3425	2830.27	7.94813	110.98	0	7.16176	51.2909	-3.72641	-3.72641	0.238099	1	0.148816	7.96187	0.069799	0.002278	0.0445762	0.000159	-0.396693	-0.396693	1.28528	0.069799	0.22	700000000	740000000	0.273467	0.0371833	0.0453212	-1.59824	-1.59824	0
541	2009	0	0	13.47	31.37	0	0.090552	0	3000000000	0	280000000	0	0.075536	490000000	1000000000	6330	17.3425	2995.1	8.00473	110.19	0	7.26448	52.7727	-3.7784	-3.7784	0.238099	1	-0.006644	5.86513	0.096525	0.034079	0.163121	0.0032895	-0.404465	-0.404465	2.76582	0.096525	0.22	980000000	670000000	0.366249	0.17262	0.0760649	-2.56339	-2.56339	0
541	2010	0	0	13.47	32.78	0	0.165097	0	3100000000	0	290000000	0	0.086653	210000000	710000000	6695	18.3425	3128.55	8.04832	113.82	0	7.0711	50.0004	-3.79508	-3.79508	0.238099	1	0.145713	5.30181	0.101122	0.068554	0.0673249	0.0069323	-0.402921	-0.402921	4.06257	0.101122	0.25	980000000	680000000	0.237673	0.0703246	0.0816804	-2.13147	-2.13147	0
541	2011	2	2	13.47	31.04	0	0.085131	0	3200000000	0	290000000	0	0.094207	270000000	690000000	7060	19.3425	3155.55	8.05692	119.96	1.09861	6.71634	45.1092	-3.78394	-3.78394	0.238099	1	0.155854	5.681	0.100524	0.073598	0.0855249	0.0073984	-0.405301	-0.405301	2.45849	0.100524	0.25	980000000	640000000	0.220771	0.0862632	0.0781963	-2.44389	-2.44389	0
541	2012	0	0	13.47	30.53	0	0.019496	0	3400000000	0	430000000	0	0.116067	440000000	990000000	7426	20.3452	3448.27	8.14563	123.08	0	6.61816	43.8	-3.80799	-3.80799	0.238099	1	-0.026104	4.71494	0.130811	0.056803	0.126845	0.0074305	-0.406595	-0.406595	1.71644	0.130811	0.31	980000000	540000000	0.312291	0.138612	0.0961336	-3.43777	-3.43777	0
541	2013	0	0	13.47	30.84	0	0.05218	0	3400000000	0	430000000	0	0.074778	200000000	900000000	7791	21.3452	3373.78	8.12379	126.28	0	6.43316	41.3855	-3.81547	-3.81547	0.238099	1	0.147494	4.67531	0.132906	0.035647	0.0606906	0.0047377	-0.405746	-0.405746	1.80848	0.132906	0.16	980000000	470000000	0.260326	0.0593795	0.0454054	-1.26035	-1.26035	0
541	2014	0	0	13.47	31.01	0	0.012676	0	3700000000	0	550000000	0	0.071364	310000000	990000000	8156	22.3452	3736.7	8.22596	128.81	0	6.38612	40.7825	-3.84673	-3.84673	0.238099	1	0.214495	4.16754	0.171864	0.13689	0.0817937	0.0235265	-0.414113	-0.414113	2.54101	0.171864	0.22	980000000	460000000	0.293351	0.0905923	0.0638109	-1.73005	-1.73005	0
541	2015	0	0	13.47	41.98	1	0.127055	0	6000000000	0	590000000	0	0.006231	190000000	930000000	8521	23.3452	6048.3	8.70753	130.62	0	6.66631	44.4397	-3.93597	-3.93597	0.238099	1	-0.062563	3.70316	0.163774	0.405082	0.0311369	0.0663419	-0.420096	-0.420096	3.18668	0.163774	0.0125	1300000000	480000000	0.249831	0.0503987	0.0042555	0.869357	0.869357	0
541	2016	0	0	13.47	43.77	1	0.506728	0	6100000000	0	880000000	0	0.175939	290000000	1500000000	8887	24.3479	6100.17	8.71607	133.23	0	6.54212	42.7994	-3.95509	-3.95509	0.238099	1	0.170266	3.82775	0.179453	0.192348	0.0475362	0.0345174	-0.430781	-0.430781	2.01774	0.179453	0.42	1300000000	450000000	0.244579	0.0479439	0.0883382	-2.71304	-2.71304	0
541	2017	0	1	13.47	43.63	1	0.48838	0	5700000000	0	740000000	0	0.131403	220000000	570000000	9252	25.3479	5675.81	8.64397	135.35	0	6.38638	40.7859	-3.96689	-3.96689	0.238099	1	0.12884	4.356	0.15437	0.157866	0.0380247	0.0243698	-0.425506	-0.425506	2.00035	0.15437	0.329	1300000000	480000000	0.0934702	0.0353795	0.0686098	-1.80873	-1.80873	0
541	2018	2	2	13.47	43.48	1	0.498949	0	5600000000	0	1200000000	0	0.067849	620000000	800000000	9617	26.3479	5588.17	8.62841	138.2	1.09861	6.24342	38.9803	-3.97917	-3.97917	0.238099	1	0.000465	2.93556	0.223124	0.042255	0.110589	0.0094281	-0.427246	-0.427246	1.39223	0.223124	0.156	1400000000	510000000	0.140118	0.108881	0.0384611	-0.713105	-0.713105	0
543	2008	0	0	54.54	66.99	1	0.033276	55.9615	9100000000	2900000000	2600000000	1800000000	0.000933	480000000	540000000	5498	15.063	9090.21	9.11495	110.98	0	8.21315	67.4558	-3.75501	-3.75501	0.249585	0	0.070541	0.723361	0.541113	0.463215	0.0527673	0.250652	-0.377607	-0.377607	0.95258	0.541113	0	770000000	3200000000	0.052671	0.0466446	0	1.85213	1.85213	0
543	2009	0	0	54.54	65.67	1	0.023017	0	11000000000	3800000000	2700000000	2300000000	0.00987	860000000	540000000	5863	16.063	11295	9.33211	110.19	0	8.46911	71.7258	-3.80004	-3.80004	0.249585	1	0.1791	0.637935	0.503836	0.51695	0.0761718	0.260458	-0.454886	-0.454886	1.14373	0.503836	0.02	770000000	5100000000	0.0590813	0.0946465	0.0017007	1.66573	1.66573	0
543	2010	0	0	54.54	65.03	1	0.015515	0	13000000000	5400000000	4000000000	3000000000	0.013382	380000000	190000000	6228	17.063	12701.4	9.44947	113.82	0	8.30212	68.9252	-3.8374	-3.8374	0.249585	1	0.137864	0.238641	0.58094	0.461833	0.0296958	0.268297	-0.454212	-0.454212	0.996005	0.58094	0.02	770000000	4900000000	0.0167356	0.0333937	0.0013688	1.99609	1.99609	0
543	2011	0	0	54.54	64.56	1	0.031921	0	15000000000	7300000000	3700000000	5900000000	-0.006149	190000000	300000000	6593	18.063	14769.6	9.60033	119.96	0	8.00294	64.047	-3.86666	-3.86666	0.249585	1	0.36099	0.41633	0.667547	0.626765	0.0129585	0.418395	-0.463984	-0.463984	0.931854	0.667547	0.01	770000000	7900000000	0.0235826	0.0150685	0.0006086	2.28908	2.28908	0
543	2012	0	0	54.54	67.4	1	0.089797	0	17000000000	8900000000	4300000000	6900000000	0.021826	1500000000	480000000	6959	19.0658	17238.1	9.75488	123.08	0	7.92564	62.8158	-3.90275	-3.90275	0.249585	1	0.484349	0.391923	0.670248	0.628694	0.0858637	0.421381	-0.481674	-0.481674	1.0133	0.670248	0.04	770000000	11000000000	0.0326374	0.100214	0.0020935	2.16492	2.16492	0
543	2013	0	0	42.69	72.14	1	0.230446	2.6602	22000000000	7700000000	4900000000	6500000000	0.086925	3300000000	970000000	7324	20.0658	21830.3	9.99105	126.28	0	7.91183	62.597	-3.94197	-3.94197	0.249585	1	0.643932	0.716782	0.543037	0.583878	0.151534	0.317067	-0.505817	-0.505817	0.917426	0.543037	0.3	1100000000	15000000000	0.0565279	0.191901	0.0183287	0.976042	0.976042	0
543	2014	0	0	42.69	57.48	1	0.100666	2.6602	23000000000	6300000000	4000000000	5600000000	0.071028	3500000000	480000000	7689	21.0658	22981.6	10.0425	128.81	0	7.79633	60.7827	-3.97487	-3.97487	0.249585	1	0.023751	0.689272	0.455475	0.621287	0.15384	0.282981	-0.487298	-0.487298	1.04272	0.455475	0.18	1100000000	14000000000	0.0218934	0.161954	0.0086839	1.19189	1.19189	0
543	2015	0	0	42.69	53.27	1	0.0757	2.6602	23000000000	6400000000	5300000000	3700000000	0.086965	3200000000	630000000	8054	22.0658	22779.2	10.0336	130.62	0	7.68152	59.0057	-4.00666	-4.00666	0.249585	1	-0.121911	0.407009	0.424879	0.454705	0.13983	0.193195	-0.482421	-0.482421	1.08819	0.424879	0.323	1800000000	13000000000	0.0274799	0.138598	0.0251635	0.476007	0.476007	0
543	2016	0	0	42.69	52.76	1	0.519431	0	27000000000	7700000000	6500000000	4400000000	0.044978	1900000000	1100000000	8420	23.0685	27085.5	10.2068	133.23	0	7.661	58.691	-4.04519	-4.04519	0.249585	1	-0.058796	0.462219	0.450682	0.463646	0.071645	0.208957	-0.485713	-0.485713	0.953714	0.450682	0.05	1800000000	12000000000	0.04831	0.0851895	0.0039299	1.38099	1.38099	0
543	2017	0	0	42.69	52.5	1	0.527048	0	27000000000	9300000000	6500000000	5400000000	0.002987	990000000	880000000	8785	24.0685	26547.7	10.1867	135.35	0	7.52619	56.6435	-4.07387	-4.07387	0.249585	1	0.14802	0.403257	0.480776	0.493915	0.0372704	0.237462	-0.488343	-0.488343	0.819329	0.480776	0.01	1800000000	14000000000	0.0323405	0.0365303	0.000661	1.63587	1.63587	0
543	2018	0	0	42.81	53.71	1	0.600547	0	29000000000	11000000000	8100000000	5600000000	0.022134	1400000000	1500000000	9150	25.0685	28899.9	10.2716	138.2	0	7.43241	55.2407	-4.10508	-4.10508	0.249585	1	0.09904	0.552945	0.501899	0.441209	0.0473133	0.221442	-0.491614	-0.491614	0.798647	0.501899	0.044	1800000000	18000000000	0.0564489	0.0515054	0.0029674	1.55882	1.55882	0
544	2008	0	0	33.18	59.21	1	0	57.6268	740000000	150000000	250000000	30000000	0.088119	82000000	99000000	5509	15.0931	736.567	6.602	110.98	0	5.94882	35.3884	-3.4663	-3.4663	0.103441	0	0.104132	0.947068	0.381446	0.106777	0.110862	0.0407297	-0.292815	-0.292815	1.6523	0.381446	0	270000000	85000000	0.167572	0.13816	0	1.30617	1.30617	0
544	2009	0	0	33.18	59.19	1	0	57.6268	750000000	70000000	180000000	50000000	0.078811	28000000	50000000	5874	16.0932	745.094	6.61351	110.19	0	6.00192	36.023	-3.51815	-3.51815	0.103441	0	0.131964	1.19488	0.309714	0.21667	0.0371493	0.0671057	-0.287034	-0.287034	2.28741	0.309714	0	270000000	130000000	0.0676371	0.0375794	0	1.49293	1.49293	0
544	2010	0	0	33.18	59.53	1	0.003262	57.6268	1000000000	240000000	270000000	140000000	0.073959	140000000	220000000	6239	17.0932	997.023	6.90477	113.82	0	6.0664	36.8012	-3.57221	-3.57221	0.103441	0	0.106035	1.53894	0.410177	0.342335	0.138697	0.140418	-0.306643	-0.306643	2.18729	0.410177	0	270000000	140000000	0.295837	0.185593	0	1.33156	1.33156	0
544	2011	0	0	33.18	59.17	1	0	0	1400000000	500000000	330000000	360000000	0.059532	40000000	360000000	6604	18.0932	1371.62	7.22375	119.96	0	6.0218	36.262	-3.60252	-3.60252	-0.21195	0	0.226295	2.01028	0.508813	0.53369	0.0290825	0.271548	-0.344328	-0.344328	2.64034	0.508813	0	270000000	270000000	0.357834	0.0400092	0	1.83374	1.83374	0
544	2012	0	0	32.44	58.65	1	0.004348	0	1400000000	450000000	370000000	260000000	0.070781	79000000	170000000	6970	19.0959	1430.21	7.26558	123.08	0	5.90313	34.847	-3.61603	-3.61603	0.226598	0	0.069389	1.43987	0.456757	0.43747	0.0549316	0.199818	-0.299804	-0.299804	2.18632	0.456757	0	270000000	350000000	0.120557	0.0572782	0	1.83656	1.83656	0
544	2013	0	0	31.52	58.2	1	0.002683	0	1900000000	720000000	750000000	210000000	0.032334	84000000	170000000	7335	20.0959	1852.44	7.52426	126.28	0	5.9584	35.5025	-3.66857	-3.66857	0.226598	1	0.167136	0.732161	0.544197	0.254179	0.0452788	0.138323	-0.37702	-0.37702	2.16173	0.544197	0.035	270000000	450000000	0.119707	0.0586462	0.0065942	1.84423	1.84423	0
544	2016	0	0	56.62	77.59	1	0.788343	48.9061	6200000000	590000000	350000000	520000000	0.048098	240000000	910000000	8431	23.0986	6203.33	8.73284	133.23	0	6.55471	42.9642	-3.90731	-3.90731	0.226598	1	0.807481	3.83804	0.152379	0.625414	0.0383573	0.0953	-0.452883	-0.452883	1.40345	0.152379	0.05	650000000	2900000000	0.377904	0.0983715	0.013432	-0.248806	-0.248806	0
544	2017	3	4	68.73	77.71	1	0.77125	46.4801	6800000000	740000000	670000000	400000000	0.047834	350000000	1100000000	8796	24.0986	6760.88	8.81891	135.35	1.38629	6.51563	42.4535	-3.94047	-3.94047	0.226598	1	0.042194	2.56435	0.175362	0.430784	0.0524756	0.0755431	-0.431585	-0.431585	1.30502	0.175362	0.35	650000000	2900000000	0.169813	0.0571921	0.036662	-0.804138	-0.804138	0
544	2018	6	12	68.73	79.93	1	0.79869	46.4801	9100000000	2000000000	1800000000	1000000000	0.045721	280000000	1400000000	9161	25.0986	9086.85	9.11458	138.2	1.94591	6.59521	43.4968	-3.99425	-3.99425	0.226598	1	0.051944	1.9197	0.330266	0.396529	0.0309283	0.13096	-0.441811	-0.441811	0.932613	0.330266	0.25	970000000	3000000000	0.21304	0.0415686	0.0360413	-0.44004	-0.44004	0
545	2008	0	0	25.51	32.93	0	0.003476	0	350000000	170000000	310000000	15000000	0.009403	33000000	-941307	5982	16.389	353.319	5.86737	110.98	0	5.28687	27.951	-3.35009	-3.35009	0.168865	0	0.110726	0.650281	0.931354	0.046495	0.0947435	0.0433033	-0.252528	-0.252528	2.97132	0.931354	0	160000000	150000000	-0.0027197	0.0967166	0	3.67107	3.03776	0
545	2014	0	0	37.3	63.23	0	0.249732	0	2100000000	45000000	360000000	0	0.01972	79000000	110000000	8173	22.3918	2114.5	7.65657	128.81	0	5.94408	35.3321	-3.75718	-3.75718	0.027902	0	-0.127292	3.08673	0.231992	0.263458	0.037424	0.0611202	-0.33171	-0.33171	1.69452	0.231992	0	380000000	550000000	0.0937992	0.0674375	0	1.01685	1.01685	0
545	2015	0	0	37.3	51.99	0	0.107294	0	2500000000	200000000	630000000	0	0.051957	67000000	200000000	8538	23.3918	2524.83	7.83393	130.62	0	5.9975	35.97	-3.80912	-3.80912	0.027902	1	-0.034113	1.96517	0.300855	0.174298	0.0266839	0.0524384	-0.40398	-0.40398	2.71427	0.300855	0.03	990000000	590000000	0.0933241	0.031862	0.0140009	1.00669	1.00669	0
545	2016	0	0	37.3	44.28	0	0.420686	0	2700000000	350000000	670000000	0	0.044809	-130000000	160000000	8904	24.3945	2695.95	7.89951	133.23	0	5.92922	35.1557	-3.83392	-3.83392	0.027902	1	0.473607	1.84118	0.294113	0.15482	-0.047997	0.0455346	-0.417985	-0.417985	2.38133	0.294113	0.03	990000000	1300000000	0.0626994	-0.05125	0.0117255	1.10443	1.10443	0
545	2017	0	0	37.3	43.08	0	0.409526	0	2800000000	310000000	650000000	0	0.060252	260000000	540000000	9269	25.3945	2752.24	7.92017	135.35	0	5.85162	34.2415	-3.85604	-3.85604	0.027902	1	0.664326	1.96892	0.271909	0.13601	0.093227	0.0369823	-0.4386	-0.4386	2.0595	0.271909	0.05	990000000	1200000000	0.200645	0.0951733	0.0183021	0.356632	0.356632	0
545	2018	0	0	37.3	43.21	0	0.401134	0	3100000000	690000000	990000000	0	0.032637	-350000000	270000000	9634	26.3945	3126.62	8.04771	138.2	0	5.82323	33.91	-3.88937	-3.88937	0.027902	0	0.065258	1.24396	0.34333	0.074682	-0.112249	0.0256406	-0.342784	-0.342784	1.32202	0.34333	0	990000000	1200000000	0.0965998	-0.127518	0	1.45259	1.45259	0
546	2010	0	0	13.65	30.36	1	0.056561	13.6492	490000000	65000000	270000000	40000000	0.003751	3800000	62000000	6378	17.474	485.698	6.18559	113.82	0	5.43453	29.5342	-3.43424	-3.43424	0.136	0	-0.752395	1.58643	0.678717	0.186908	0.007781	0.126858	-0.230004	-0.230004	4.66708	0.678717	0	170000000	1700000	0.151203	0.00929	0	3.24314	3.03776	0
546	2011	0	0	13.65	29.58	1	0.017257	13.6492	420000000	45000000	230000000	0	0.052383	29000000	24000000	6743	18.474	424.173	6.05014	119.96	0	5.04347	25.4366	-3.36222	-3.36222	0.136	0	1.21047	1.58842	0.585151	0.070785	0.0687668	0.0414199	-0.300089	-0.300089	3.03129	0.585151	0	170000000	2300000	0.0500858	0.0600559	0	2.5686	2.5686	0
546	2012	0	0	13.65	29.46	0	0.136506	13.6492	420000000	7900000	220000000	3000000	0.012788	63000000	67000000	7109	19.4767	422.921	6.04718	123.08	0	4.91322	24.1397	-3.3621	-3.3621	0.136	0	-0.323762	1.50799	0.573679	0.099011	0.14961	0.0568005	-0.253294	-0.253294	3.10108	0.573679	0	170000000	16000000	0.157562	0.149168	0	2.32172	2.32172	0
546	2013	0	0	13.65	29.48	0	0.004758	13.6492	290000000	7900000	74000000	0	0.071563	-20000000	7600000	7474	20.4767	290.086	5.67018	126.28	0	4.49016	20.1616	-3.26137	-3.26137	0.136	0	-0.246847	1.56547	0.301097	0.158096	-0.0696588	0.0476022	-0.219638	-0.219638	3.452	0.301097	0	170000000	30000000	0.0179204	-0.0477798	0	1.94637	1.94637	0
546	2014	0	0	41.05	77.79	0	0.049349	3.86611	4100000000	1100000000	1900000000	410000000	0.059904	170000000	71000000	7839	21.4767	4089.62	8.31621	128.81	0	6.45618	41.6823	-3.82494	-3.82494	0.103441	0	14.3528	0.341971	0.581223	0.195463	0.0404629	0.113608	-0.859008	-0.63436	1.1705	0.581223	0	600000000	2800000000	0.243336	0.570445	0	1.26414	1.26414	0
546	2015	0	0	41.05	69.4	0	0.013733	0	4400000000	1100000000	1900000000	440000000	0.066355	280000000	130000000	8204	22.4767	4374.19	8.38348	130.62	0	6.41822	41.1935	-3.85797	-3.85797	0.103441	0	0.358047	0.754133	0.543304	0.201146	0.0638702	0.109283	-0.374371	-0.374371	1.62446	0.543304	0	600000000	2400000000	0.0317273	0.0683144	0	2.05498	2.05498	0
546	2016	0	0	40.96	69.7	0	0.701467	0	5100000000	1300000000	2000000000	800000000	0.064026	-24000000	350000000	8570	23.4794	5119.97	8.5409	133.23	0	6.41065	41.0964	-3.89668	-3.89668	0.103441	1	0.160219	0.945435	0.544929	0.295698	-0.0047034	0.161134	-0.429045	-0.429045	1.39581	0.544929	0.5	600000000	2800000000	0.0810594	-0.0055053	0.0680396	-0.674113	-0.674113	0
546	2017	8	0	37.46	62.41	0	0.655775	0	8000000000	1900000000	3200000000	870000000	0.050302	290000000	380000000	8935	24.4794	7990.55	8.98601	135.35	2.19722	6.63909	44.0776	-3.97686	-3.97686	0.103441	1	1.34435	1.02631	0.516107	0.231883	0.0367811	0.119676	-0.49472	-0.49472	1.87851	0.516107	0.05	710000000	3400000000	0.0735934	0.057403	0.006979	1.72264	1.72264	0
546	2018	0	0	37.46	63.21	0	0.677774	0	8400000000	1900000000	3400000000	660000000	0.052907	540000000	420000000	9300	25.4794	8415.36	9.03781	138.2	0	6.53966	42.7672	-3.99992	-3.99992	0.412839	1	0.571742	1.00838	0.493778	0.176862	0.0642618	0.0873306	-0.441579	-0.441579	1.21421	0.493778	0.05	710000000	3700000000	0.0523708	0.0676782	0.0044718	1.58086	1.58086	0
547	2008	0	0	19.96	30.42	0	0.199603	0	1400000000	310000000	380000000	5000000	0.03851	55000000	150000000	5517	15.1151	1394.36	7.24019	110.98	0	6.52387	42.5609	-3.58258	-3.58258	0.05924	0	-0.071993	1.46979	0.324883	0.15469	0.039576	0.0502562	-0.312552	-0.312552	1.06372	0.324883	0	240000000	130000000	0.0686545	0.0248413	0	1.20567	1.20567	0
547	2009	0	0	19.96	35.17	0	0.275392	0	1700000000	410000000	510000000	2700000	0.054438	86000000	280000000	5882	16.1151	1697.57	7.43695	110.19	0	6.74921	45.5518	-3.66004	-3.66004	0.05924	0	-0.05337	1.44844	0.300991	0.00528	0.0504413	0.0015892	-0.323872	-0.323872	1.54647	0.300991	0	240000000	120000000	0.202259	0.0614098	0	1.05496	1.05496	0
547	2010	0	0	19.96	29.53	0	0.34835	0	1900000000	280000000	400000000	6300000	0.02755	99000000	190000000	6247	17.1151	1874.37	7.53603	113.82	0	6.62101	43.8377	-3.67926	-3.67926	0.05924	0	0.164389	1.59439	0.280524	0.245017	0.0527261	0.0687331	-0.334651	-0.334651	1.89935	0.280524	0	240000000	130000000	0.110037	0.0582175	0	1.21505	1.21505	0
547	2011	0	0	24.54	42.74	0	0.387506	0	2200000000	210000000	380000000	6600000	0.06152	59000000	780000000	6612	18.1151	2180.26	7.6872	119.96	0	6.40814	41.0642	-3.68164	-3.68164	0.05924	1	-0.085663	3.58737	0.244076	0.289447	0.0268392	0.0706471	-0.392155	-0.392155	1.34475	0.244076	0.035	620000000	89000000	0.413884	0.0312193	0.0115479	0.116563	0.116563	0
547	2012	0	0	22.15	38.01	0	0.344615	0	2600000000	400000000	260000000	400000000	0.056733	7100000	630000000	6978	19.1178	2585.02	7.85749	123.08	0	6.38405	40.7561	-3.71725	-3.71725	0.05924	1	0.036216	6.68453	0.318555	0.686392	0.0027577	0.218654	-0.398614	-0.398614	1.33757	0.318555	0.02	830000000	88000000	0.28885	0.0032697	0.0076585	0.693862	0.693862	0
547	2013	0	0	21.64	36.72	0	0.334957	0	2800000000	500000000	510000000	400000000	0.055183	-110000000	520000000	7343	20.1178	2837.3	7.95061	126.28	0	6.29601	39.6398	-3.74036	-3.74036	0.05924	1	0.265828	3.99626	0.373312	0.514532	-0.0396902	0.192081	-0.407443	-0.407443	1.43341	0.373312	0.05	830000000	150000000	0.200575	-0.0435636	0.0161484	0.721646	0.721646	0
547	2014	0	0	19.05	37.64	0	0.147448	0	3500000000	500000000	470000000	400000000	0.065813	130000000	640000000	7708	21.1178	3482.7	8.15556	128.81	0	6.33147	40.0875	-3.78724	-3.78724	0.05924	0	0.596533	5.51593	0.300708	0.54946	0.0380392	0.165227	-0.373673	-0.373673	3.6015	0.300708	0	950000000	190000000	0.226196	0.046692	0	1.61891	1.61891	0
547	2015	0	0	8.12	49.05	1	0.2777	23.994	6800000000	500000000	840000000	400000000	0.031859	170000000	2400000000	8073	22.1178	6785.04	8.82248	130.62	0	6.75431	45.6207	-3.90095	-3.90095	0.05924	1	0.311624	4.64088	0.189144	0.347259	0.0252633	0.065682	-0.455973	-0.455973	2.8704	0.189144	0.045	1400000000	240000000	0.69071	0.0492183	0.0184723	-0.278771	-0.278771	0
548	2008	0	0	30.31	31.89	1	0	20.312	2100000000	330000000	630000000	29000000	0.022337	100000000	360000000	5510	15.0959	2077.36	7.63885	110.98	0	6.88309	47.3769	-3.63946	-3.63946	-0.21195	1	-0.529529	1.87535	0.332116	0.086263	0.0487565	0.0286493	-0.40503	-0.40503	1.13418	0.332116	0.1	500000000	330000000	0.173382	0.0494328	0.0243646	0.126772	0.126772	0
548	2009	0	0	30.31	33.59	1	0.011692	20.312	2100000000	350000000	700000000	0	0.054687	-30000000	350000000	5875	16.0959	2112.22	7.65549	110.19	0	6.94754	48.2683	-3.68864	-3.68864	-0.21195	0	0.00867	1.80393	0.331394	0.001809	-0.0142096	0.0005995	-0.357458	-0.357458	2.34862	0.331394	0	500000000	290000000	0.168007	-0.014448	0	1.49845	1.49845	0
548	2010	0	0	30.31	32.75	1	0.005271	20.312	2200000000	390000000	570000000	160000000	0.044813	3200000	340000000	6240	17.0959	2204.54	7.69827	113.82	0	6.76355	45.7456	-3.70151	-3.70151	0.059987	1	0.504153	2.44155	0.329299	0.217511	0.0014677	0.0716262	-0.41088	-0.41088	1.75572	0.329299	0.05	500000000	280000000	0.162253	0.0015318	0.0118174	0.850414	0.850414	0
548	2011	0	0	30.31	32.12	1	0.004966	20.312	2100000000	270000000	570000000	0	0.032575	120000000	240000000	6605	18.0959	2073.91	7.63719	119.96	0	6.36645	40.5316	-3.67305	-3.67305	0.059987	0	-0.190458	2.22602	0.277067	0.000896	0.0555067	0.0002483	-0.328298	-0.328298	1.16049	0.277067	0	500000000	280000000	0.111008	0.0522175	0	0.999834	0.999834	0
548	2012	0	0	30.31	32.23	1	0.006102	20.312	2200000000	230000000	560000000	68000000	0.018772	71000000	330000000	6971	19.0986	2159.75	7.67775	123.08	0	6.23801	38.9128	-3.68811	-3.68811	0.067666	1	-0.142323	2.47739	0.292067	0.108617	0.0326611	0.0317234	-0.390244	-0.390244	1.23157	0.292067	0.05	500000000	260000000	0.160217	0.0340131	0.0120356	0.546748	0.546748	0
548	2013	0	0	30.31	35.69	1	0	20.312	1900000000	180000000	390000000	50000000	0.010108	100000000	180000000	7336	20.0986	1942.25	7.5716	126.28	0	5.99588	35.9506	-3.67704	-3.67704	0.067666	0	-0.044031	3.02805	0.228587	0.114336	0.0520211	0.0261357	-0.328892	-0.328892	1.45442	0.228587	0	500000000	240000000	0.0831651	0.0467822	0	0.972897	0.972897	0
548	2014	0	0	30.31	36.39	1	0.019868	0	1900000000	110000000	420000000	0	0.009988	250000000	220000000	7701	21.0986	1942.37	7.57166	128.81	0	5.87816	34.5528	-3.69038	-3.69038	0.067666	1	-0.071085	2.88705	0.219023	0.00121	0.126838	0.000265	-0.3973	-0.3973	2.19029	0.219023	0.05	500000000	260000000	0.115634	0.126846	0.0128515	0.52227	0.52227	0
548	2015	0	0	30.31	36.1	1	0.009149	0	2100000000	90000000	560000000	0	0.003625	79000000	250000000	8066	22.0986	2058.39	7.62968	130.62	0	5.84113	34.1188	-3.72175	-3.72175	0.067666	0	-0.110867	2.50896	0.273105	0.004305	0.0382088	0.0011757	-0.328376	-0.328376	3.19549	0.273105	0	500000000	230000000	0.127544	0.0404912	0	1.55331	1.55331	0
548	2016	0	0	30.31	38.04	1	0.354517	0	2400000000	1000000	830000000	0	0.021058	230000000	330000000	8432	23.1014	2374.98	7.77274	133.23	0	5.83408	34.0365	-3.7602	-3.7602	0.067666	1	0.156394	2.03569	0.348942	0.002704	0.0983831	0.0009435	-0.411506	-0.411506	2.04941	0.348942	0.05	500000000	300000000	0.160367	0.113515	0.0121264	0.873299	0.873299	0
548	2017	0	0	30.31	36.28	1	0.304143	0	2100000000	1000000	450000000	0	0.058653	260000000	510000000	8797	24.1014	2081.33	7.64076	135.35	0	5.64519	31.8682	-3.75423	-3.75423	0.067666	1	3.59081	2.11885	0.21483	0.004481	0.127313	0.0009627	-0.528535	-0.528535	1.81223	0.21483	0.05	500000000	310000000	0.212767	0.111572	0.0105099	0.381875	0.381875	0
548	2018	0	0	32.31	35.86	1	0.323134	0	2100000000	1000000	490000000	0	0.014458	65000000	470000000	9162	25.1014	2132.24	7.66493	138.2	0	5.54626	30.761	-3.76892	-3.76892	0.067666	1	-0.692368	2.07839	0.231998	0.00357	0.0305143	0.0008282	-0.370881	-0.370881	1.25747	0.231998	0.02	500000000	280000000	0.225179	0.0312607	0.0047971	0.567821	0.567821	0
550	2008	0	0	41.03	80.23	1	0.252795	31.0299	6000000000	47000000	1600000000	81000000	0.133703	180000000	1500000000	5518	15.1178	5963.78	8.69346	110.98	0	7.83336	61.3615	-3.73935	-3.73935	0.186155	1	0.01555	1.93064	0.30395	0.099155	0.0305306	0.0301382	-0.428214	-0.428214	1.07635	0.30395	0.3	860000000	2100000000	0.246819	0.0297301	0.0422843	-0.760299	-0.760299	0
550	2009	0	0	41.03	78.66	1	0.221263	0	8300000000	33000000	3100000000	78000000	0.130228	3100000000	3900000000	5883	16.1178	8294.35	9.02333	110.19	0	8.18888	67.0578	-3.79643	-3.79643	0.186155	1	0.214995	1.6954	0.403587	0.059877	0.375494	0.0241656	-0.481226	-0.481226	2.32033	0.403587	0.49	860000000	2000000000	0.656266	0.522232	0.070924	-2.25489	-2.25489	0
550	2010	0	0	41.03	79.31	1	0.173552	0	11000000000	32000000	4800000000	62000000	0.15546	2700000000	5800000000	6248	17.1178	11237.7	9.32703	113.82	0	8.19454	67.1506	-3.83662	-3.83662	0.186155	1	0.511319	1.69579	0.444496	0.046705	0.241834	0.0207602	-0.492869	-0.492869	2.29722	0.444496	0.79	860000000	2300000000	0.700858	0.327652	0.0822173	-2.44128	-2.44128	0
550	2011	1	2	41.03	80.14	1	0.160377	0	12000000000	6600000	4200000000	58000000	0.160817	1100000000	5400000000	6613	18.1178	11819.9	9.37754	119.96	0.693147	7.81722	61.1089	-3.85832	-3.85832	0.186155	1	0.107123	1.90458	0.37164	0.045357	0.0970831	0.0168565	-0.467854	-0.467854	1.59626	0.37164	0.86	860000000	2300000000	0.479188	0.102112	0.0660601	-1.71478	-1.71478	0
550	2012	0	0	41.03	79.77	1	0.150189	0	13000000000	6200000	4700000000	56000000	0.117441	2300000000	5600000000	6979	19.1206	13111.4	9.48123	123.08	0	7.70331	59.341	-3.8905	-3.8905	0.186155	1	0.001014	1.7832	0.375408	0.042425	0.172824	0.0159267	-0.475614	-0.475614	1.45982	0.375408	0.7	860000000	2300000000	0.470369	0.191708	0.0511216	-1.23165	-1.23165	0
550	2013	0	1	41.03	79.43	1	0.141727	0	16000000000	5600000	7000000000	50000000	0.104193	3100000000	6500000000	7344	20.1206	16483.8	9.71013	126.28	0	7.68936	59.1263	-3.92945	-3.92945	0.186155	1	0.195425	1.46321	0.443279	0.037959	0.190892	0.0168264	-0.494116	-0.494116	1.71556	0.443279	0.79	860000000	4300000000	0.494226	0.239992	0.0520113	-1.061	-1.061	0
550	2014	1	0	41.03	79.49	1	0.101897	0	19000000000	10000000	8600000000	4800000	0.108114	4200000000	9000000000	7709	21.1206	19496.5	9.87799	128.81	0.693147	7.66865	58.8082	-3.96787	-3.96787	0.186155	1	0.222482	1.47148	0.456394	0.034996	0.214914	0.015972	-0.504652	-0.504652	1.68868	0.456394	0.97	860000000	4500000000	0.543776	0.254194	0.0507966	-1.05901	-1.05901	0
550	2015	0	1	41.03	81.94	1	0.140337	0	21000000000	10000000	8800000000	4700000	0.105557	1900000000	8800000000	8074	22.1206	21050.7	9.95469	130.62	0	7.62111	58.0813	-4.00408	-4.00408	0.186155	1	-0.039526	1.53498	0.430844	0.033129	0.091463	0.0142734	-0.487658	-0.487658	1.5385	0.430844	1.03	860000000	4700000000	0.453827	0.0987541	0.0456035	-0.703239	-0.703239	0
550	2016	2	2	41.03	81.39	1	0.844824	0	24000000000	10000000	12000000000	4500000	0.05381	4600000000	12000000000	8440	23.1233	24493.8	10.1062	133.23	1.09861	7.58551	57.54	-4.04123	-4.04123	0.186155	1	0.085864	1.3754	0.493372	0.017945	0.187533	0.0088536	-0.507569	-0.507569	1.30629	0.493372	0.61	860000000	5600000000	0.554196	0.218206	0.0250139	-0.0137826	-0.0137826	0
550	2017	2	6	41.03	80.92	1	0.787175	0	26000000000	4300000	14000000000	3900000	0.026188	670000000	11000000000	8805	24.1233	26383.8	10.1805	135.35	1.09861	7.52161	56.5747	-4.07565	-4.07565	0.186155	1	0.176909	1.33862	0.52348	0.019569	0.0255769	0.010244	-0.499258	-0.499258	0.979944	0.52348	0.32	860000000	6000000000	0.454716	0.0275504	0.0112775	0.850998	0.850998	0
550	2018	6	9	41.03	82.28	1	0.829828	0	23000000000	4000000	13000000000	3600000	0.003925	-100000000	7600000000	9170	25.1233	23396.5	10.0603	138.2	1.94591	7.27955	52.9919	-4.09131	-4.09131	0.186155	1	-0.098782	1.17016	0.556152	0.026366	-0.0043421	0.0146635	-0.481507	-0.481507	0.940426	0.556152	0.04	860000000	5700000000	0.288696	-0.0038505	0.0013087	1.5846	1.5846	0
551	2008	0	0	33.7	42.43	1	0.052736	34.8089	1900000000	320000000	910000000	0	0.044719	95000000	350000000	5488	15.0356	1894.23	7.54657	110.98	0	6.79993	46.2391	-3.62469	-3.62469	0.060961	1	0.011034	1.14566	0.508555	0.05106	0.0501028	0.0259668	-0.392231	-0.392231	1.04982	0.508555	0.1	240000000	520000000	0.18539	0.049669	0.0126507	1.10186	1.10186	0
551	2009	0	0	33.7	40.43	1	0.033654	0	2000000000	380000000	1000000000	10000000	0.05984	150000000	420000000	5853	16.0356	2047.66	7.62445	110.19	0	6.91937	47.8777	-3.68226	-3.68226	0.060961	0	0.028059	1.16029	0.514775	0.049065	0.0741287	0.0252574	-0.336455	-0.336455	1.78019	0.514775	0	240000000	560000000	0.22033	0.080133	0	1.74965	1.74965	0
551	2010	0	0	33.7	47.07	1	0.202529	3.15797	3000000000	400000000	1300000000	48000000	0.03816	140000000	460000000	6218	17.0356	2982.36	8.00047	113.82	0	7.02905	49.4076	-3.73731	-3.73731	0.060961	0	0.305407	1.24546	0.465396	0.098108	0.0474945	0.0456591	-0.359855	-0.359855	1.92327	0.465396	0	270000000	840000000	0.224158	0.0691745	0	1.64108	1.64108	0
551	2011	0	0	34.1	49.36	1	0.509309	3.15797	3200000000	540000000	1300000000	0	0.02678	77000000	530000000	6583	18.0356	3163.71	8.0595	119.96	0	6.71849	45.1381	-3.73201	-3.73201	0.088757	1	0.103705	1.29004	0.478884	0.111475	0.0242258	0.0533836	-0.412278	-0.412278	1.22685	0.478884	0.1	270000000	780000000	0.178946	0.0256989	0.0089433	1.23727	1.23727	0
551	2012	0	0	34.1	42.76	1	0.380075	3.15797	3200000000	560000000	1400000000	49000000	0.012166	110000000	420000000	6949	19.0384	3232.21	8.08092	123.08	0	6.56558	43.1069	-3.74677	-3.74677	0.088757	0	-0.189456	1.19546	0.488602	0.12827	0.0351291	0.062673	-0.341757	-0.341757	1.34142	0.488602	0	400000000	870000000	0.131483	0.0358897	0	1.70448	1.70448	0
551	2013	0	0	34.1	44.32	1	0.364143	0	3400000000	550000000	1500000000	55000000	0.027185	210000000	520000000	7314	20.0384	3423.98	8.13856	126.28	0	6.44485	41.5361	-3.76534	-3.76534	0.088757	0	0.10819	1.24694	0.497835	0.108682	0.06112	0.0541057	-0.357256	-0.357256	1.59386	0.497835	0	400000000	970000000	0.161504	0.0647464	0	1.73651	1.73651	0
551	2014	0	0	34.1	42.61	1	0.346237	0	3300000000	510000000	1400000000	19000000	0.023936	90000000	440000000	7679	21.0384	3282.01	8.09621	128.81	0	6.28539	39.5061	-3.7751	-3.7751	0.088757	1	0.017709	1.32027	0.463045	0.101477	0.0274965	0.0469884	-0.411315	-0.411315	1.68205	0.463045	0.1	400000000	950000000	0.128544	0.0263564	0.0116847	1.27407	1.27407	0
551	2015	0	0	34.33	45.86	1	0.368919	0	3300000000	530000000	1400000000	31000000	0.01873	150000000	460000000	8044	22.0384	3318.19	8.10717	130.62	0	6.20669	38.523	-3.79937	-3.79937	0.088757	0	-0.054181	1.31875	0.482095	0.094021	0.044742	0.0453271	-0.348886	-0.348886	2.07605	0.482095	0	400000000	900000000	0.138725	0.0452352	0	1.87307	1.87307	0
551	2016	0	0	34.33	48.17	1	0.435041	0	4000000000	590000000	1700000000	31000000	0.026719	200000000	690000000	8410	23.0411	4011.11	8.29682	133.23	0	6.22745	38.7811	-3.84368	-3.84368	0.088757	0	0.061407	1.37882	0.486747	0.107662	0.0500134	0.0524042	-0.361607	-0.361607	1.53903	0.486747	0	400000000	830000000	0.208964	0.0604575	0	1.62808	1.62808	0
551	2017	0	0	34.33	48.268	1	0.368638	0	4200000000	610000000	1900000000	31000000	0.032008	170000000	740000000	8775	24.0411	4217.49	8.34699	135.35	0	6.16697	38.0315	-3.87135	-3.87135	0.088757	1	0.135114	1.39702	0.49669	0.089779	0.0411584	0.0445923	-0.427752	-0.427752	1.2793	0.49669	0.1	400000000	840000000	0.184848	0.043276	0.0099743	1.24205	1.24205	0
551	2018	0	0	35.77	49.768	1	0.385021	0	4400000000	630000000	2100000000	31000000	0.035623	250000000	780000000	9140	25.0411	4379.79	8.38476	138.2	0	6.06712	36.8099	-3.89028	-3.89028	0.088757	0	0.151793	1.36774	0.508004	0.070613	0.0571308	0.0358717	-0.369634	-0.369634	1.03873	0.508004	0	400000000	810000000	0.184174	0.0593294	0	1.58695	1.58695	0
552	2008	0	0	46.95	49.27	1	0.004082	46.9495	510000000	19000000	110000000	0	0.17721	36000000	619480	5494	15.052	513.282	6.24083	110.98	0	5.62338	31.6224	-3.38675	-3.38675	0.326903	1	0.4284	1.59464	0.213289	0.032641	0.0708035	0.006962	-0.324543	-0.324543	1.47558	0.213289	0.06	180000000	240000000	0.0013916	0.0816416	0.0239748	0.0596309	0.0596309	0
552	2009	0	0	47.11	48.74	1	0.007878	41.9991	590000000	14000000	180000000	0	0.091004	160000000	100000000	5859	16.0521	585.61	6.37265	110.19	0	5.78333	33.4469	-3.46618	-3.46618	0.326903	1	0.314747	1.61401	0.302127	0	0.266786	0	-0.344346	-0.344346	3.67757	0.302127	0.05	180000000	200000000	0.196319	0.304379	0.0173267	0.743862	0.743862	0
552	2010	0	0	47.11	51.73	1	0.042766	42.1093	620000000	0	190000000	0	0.090596	180000000	180000000	6224	17.0521	624.16	6.43641	113.82	0	5.6549	31.9779	-3.47469	-3.47469	0.326903	1	0.454032	1.85805	0.303679	0	0.280951	0	-0.353315	-0.353315	4.06108	0.303679	0.03	180000000	180000000	0.308343	0.299446	0.009112	1.03829	1.03829	0
552	2011	0	0	47.11	50.96	1	0.027048	0	730000000	0	230000000	0	0.096541	-12000000	48000000	6589	18.0521	733.507	6.59784	119.96	0	5.50003	30.2503	-3.47484	-3.47484	0.326903	1	0.326906	1.85635	0.317642	0	-0.0167955	0	-0.328874	-0.328874	3.2702	0.317642	0.03	180000000	190000000	0.0764045	-0.019738	0.0085493	1.50528	1.50528	0
552	2012	0	0	47.11	49.73	1	0.017082	0	5100000000	1200000000	2800000000	100000000	0.088007	110000000	870000000	6955	19.0548	5083.12	8.53368	123.08	0	6.93344	48.0726	-3.80502	-3.80502	0.326903	1	2.93931	0.793616	0.573852	0.036203	0.0208273	0.0207752	-0.508473	-0.508473	1.22435	0.573852	0.14	180000000	810000000	1.18609	0.14433	0.033949	-0.893012	-0.893012	0
552	2013	0	0	73.83	74.7	1	0.004128	50.5155	5700000000	1000000000	3100000000	42000000	0.074708	460000000	880000000	7320	20.0548	5734.91	8.65433	126.28	0	6.85328	46.9675	-3.83346	-3.83346	0.326903	1	-0.081695	0.897499	0.54552	0.013556	0.0805243	0.0073951	-0.413759	-0.413759	1.39485	0.54552	0.1	720000000	780000000	0.173171	0.0908497	0.0141427	1.23161	1.23161	0
552	2014	0	0	73.83	74.91	1	0.007085	50.5155	6300000000	1500000000	3300000000	330000000	0.052683	22000000	740000000	7685	21.0548	6301.91	8.74861	128.81	0	6.79187	46.1295	-3.86423	-3.86423	0.326903	1	-0.11299	0.726262	0.570138	0.090657	0.0034358	0.051687	-0.408867	-0.408867	1.3558	0.570138	0.03	720000000	740000000	0.128473	0.0037754	0.0037606	1.85258	1.85258	0
552	2015	0	0	46.42	79.83	1	0.346081	31.7583	9300000000	540000000	3100000000	8600000	0.019466	-22000000	2000000000	8050	22.0548	9257.57	9.1332	130.62	0	6.99219	48.8907	-3.93314	-3.93314	0.326903	1	-0.198763	1.26646	0.338593	0.002763	-0.0023505	0.0009355	-0.423326	-0.423326	1.18075	0.338593	0.04	1100000000	3400000000	0.315024	-0.0034529	0.007258	0.700466	0.700466	0
552	2016	0	0	46.42	70.79	1	0.718031	31.7583	9000000000	530000000	2700000000	7100000	0.024605	490000000	1700000000	8416	23.0575	9041.5	9.10958	133.23	0	6.83748	46.7512	-3.95123	-3.95123	0.326903	1	0.124941	1.48516	0.305095	0.00318	0.0539805	0.0009702	-0.438742	-0.438742	1.17961	0.305095	0.02	2300000000	3100000000	0.178485	0.0527206	0.0049408	0.809482	0.809482	0
552	2017	0	0	46.42	70.05	1	0.700434	31.7583	9800000000	510000000	2700000000	6600000	0.056342	610000000	2500000000	8781	24.0575	9811.94	9.19136	135.35	0	6.7908	46.115	-3.98418	-3.98418	0.326903	1	0.33686	1.76506	0.299799	0.089075	0.0620861	0.0267046	-0.449955	-0.449955	1.08188	0.299799	0.1	2300000000	3100000000	0.2746	0.0673766	0.0252942	-0.177148	-0.177148	0
552	2018	0	0	46.42	69.25	1	0.668294	31.7583	10000000000	480000000	2500000000	6600000	0.056613	530000000	2600000000	9146	25.0575	10130.1	9.22327	138.2	0	6.67385	44.5403	-4.0057	-4.0057	0.326903	1	0.028062	1.99368	0.279271	0.113298	0.0519266	0.0316408	-0.439523	-0.439523	0.902763	0.279271	0.1	2300000000	3200000000	0.264709	0.0536104	0.023308	-0.187287	-0.187287	0
554	2008	0	0	24.57	28.15	1	0.269908	24.5719	960000000	0	49000000	14000000	0.148948	140000000	150000000	5777	15.8274	964.538	6.87165	110.98	0	6.19179	38.3383	-3.5479	-3.5479	0.041101	1	0.05316	5.66097	0.064439	0.217451	0.141691	0.0140123	-0.37462	-0.37462	1.92233	0.064439	0.1	480000000	430000000	0.142546	0.129799	0.0456635	-1.36889	-1.36889	0
554	2009	0	0	24.57	30.6	1	0.269759	24.5719	910000000	0	22000000	12000000	0.009137	-9000000	71000000	6142	16.8274	910.365	6.81385	110.19	0	6.18372	38.2384	-3.58625	-3.58625	0.041101	0	-0.005826	11.3002	0.037253	0.36173	-0.0099129	0.0134755	-0.294228	-0.294228	3.54829	0.037253	0	480000000	450000000	0.0740114	-0.0093561	0	1.03315	1.03315	0
554	2010	0	0	24.57	31.54	1	0.329046	24.5719	950000000	0	68000000	9800000	0.007586	120000000	140000000	6507	17.8274	949.389	6.85582	113.82	0	6.02339	36.2812	-3.59224	-3.59224	0.041101	0	0.080857	4.41073	0.081446	0.126183	0.121225	0.0102771	-0.311109	-0.311109	3.59221	0.081446	0	480000000	390000000	0.157968	0.126422	0	0.937852	0.937852	0
554	2011	0	0	24.57	34.19	1	0.366588	24.5719	930000000	20000	44000000	8000000	0.009867	50000000	120000000	6872	18.8274	933.114	6.83853	119.96	0	5.70067	32.4977	-3.55709	-3.55709	0.041101	1	0.239065	5.93941	0.055558	0.153889	0.0537155	0.0085498	-0.371779	-0.371779	2.96539	0.055558	0.02	480000000	380000000	0.127014	0.0527947	0.0101285	0.39494	0.39494	0
554	2012	0	0	24.57	30.58	1	0.306057	24.5719	1000000000	77420	93000000	6400000	0.023766	130000000	76000000	7238	19.8301	997.247	6.905	123.08	0	5.61017	31.474	-3.57452	-3.57452	0.041101	0	-0.008323	2.24445	0.099364	0.064775	0.131291	0.0064363	-0.311149	-0.311149	2.11347	0.099364	0	480000000	340000000	0.0809378	0.140314	0	0.662988	0.662988	0
554	2013	0	0	24.57	30.17	1	0.276	24.5719	1100000000	33834	210000000	6200000	0.011137	170000000	90000000	7603	20.8301	1127.21	7.0275	126.28	0	5.56501	30.9694	-3.60294	-3.60294	0.041101	0	-0.00349	1.14084	0.190248	0.028821	0.148612	0.0054831	-0.318304	-0.318304	1.97854	0.190248	0	480000000	380000000	0.0903569	0.167979	0	0.869981	0.869981	0
554	2014	0	0	24.57	32.15	1	0.3099	24.5719	1100000000	50000000	160000000	4700000	0.005864	-14000000	50000000	7968	21.8301	1094.64	6.99818	128.81	0	5.43295	29.5169	-3.60806	-3.60806	0.041101	1	0.022744	1.07589	0.160959	0.070196	-0.0131609	0.0112987	-0.365089	-0.365089	3.1964	0.160959	0.01	480000000	410000000	0.0440232	-0.0127806	0.0042653	1.19683	1.19683	0
554	2015	0	0	24.57	30.04	1	0.246425	24.5719	1100000000	40000000	140000000	4300000	0.003583	45000000	19000000	8333	22.8301	1062.56	6.96844	130.62	0	5.3349	28.4611	-3.6212	-3.6212	0.041101	0	-0.248407	0.947705	0.139825	0.078753	0.0422047	0.0110116	-0.297334	-0.297334	4.57303	0.139825	0	480000000	440000000	0.0172996	0.0409679	0	1.66928	1.66928	0
554	2016	0	0	24.57	31.82	1	0.282121	24.5719	1100000000	41000000	150000000	2500000	0.004284	69000000	17000000	8699	23.8329	1085.99	6.99024	133.23	0	5.24675	27.5284	-3.63645	-3.63645	0.041101	0	-0.058759	0.899712	0.154088	0.088748	0.0636147	0.013675	-0.306824	-0.306824	4.05862	0.154088	0	480000000	460000000	0.015858	0.065017	0	1.54627	1.54627	0
554	2017	0	0	24.57	31.07	1	0.278488	24.5719	1200000000	40000000	230000000	2400000	0.002442	160000000	89000000	9064	24.8329	1165.78	7.06114	135.35	0	5.21695	27.2166	-3.6679	-3.6679	0.041101	1	-0.017486	0.891102	0.209542	0.058991	0.139753	0.0123611	-0.380344	-0.380344	2.93286	0.209542	0.01	480000000	490000000	0.0820537	0.15002	0.0044272	1.05524	1.05524	0
554	2018	0	0	24.57	32.8	1	0.297244	24.5719	1300000000	60000000	350000000	2100000	0.001618	92000000	86000000	9429	25.8329	1268.72	7.14576	138.2	0	5.17059	26.7351	-3.69444	-3.69444	0.041101	0	0.131882	0.770372	0.287817	0.037284	0.0728412	0.010731	-0.32124	-0.32124	1.92632	0.287817	0	480000000	540000000	0.0741418	0.0792733	0	1.27168	1.27168	0
555	2014	0	0	43.12	84.39	0	0.33882	16.413	6400000000	1000000000	3200000000	240000000	0.04484	500000000	1700000000	7662	20.9918	6403.36	8.76458	128.81	0	6.80427	46.2981	-3.8636	-3.8636	0.200346	1	-0.149665	1.55176	0.537506	0.07892	0.0785733	0.04242	-0.428227	-0.428227	1.45211	0.537506	0.06	450000000	170000000	0.281923	0.0833993	0.0044928	1.46701	1.46701	0
555	2015	0	0	42.44	79.31	0	0.306755	10.3866	7400000000	1300000000	4000000000	0	0.050462	78000000	1900000000	8027	21.9918	7371.66	8.9054	130.62	0	6.81779	46.4823	-3.90564	-3.90564	0.200346	1	0.023456	1.46934	0.552271	0.012843	0.0106335	0.0070928	-0.435042	-0.435042	2.22334	0.552271	0.04	920000000	140000000	0.293586	0.0122415	0.0057333	1.73874	1.73874	0
555	2016	0	0	40.43	73.87	0	0.72003	9.89478	9500000000	1200000000	4800000000	0	0.02686	560000000	1700000000	8393	22.9945	9498.23	9.15886	133.23	0	6.87447	47.2584	-3.95416	-3.95416	0.200346	1	0.193875	1.34739	0.507574	0.012923	0.0594018	0.0065594	-0.456608	-0.456608	1.44493	0.507574	0.026	960000000	540000000	0.236437	0.076538	0.003398	1.48081	1.48081	0
555	2017	0	0	40.43	73.34	0	0.700013	0	11000000000	1500000000	5700000000	68000000	0.029677	340000000	1800000000	8758	23.9945	10719.8	9.27985	135.35	0	6.85618	47.0073	-3.99148	-3.99148	0.200346	1	0.021554	1.34263	0.537705	0.019638	0.0320569	0.0105595	-0.453328	-0.453328	1.54816	0.537705	0.032	960000000	630000000	0.187021	0.0361797	0.0032458	1.71602	1.71602	0
555	2018	0	0	40.43	67.14	0	0.646409	0	11000000000	1700000000	5600000000	49000000	0.004419	240000000	1500000000	9123	24.9945	10696.3	9.27765	138.2	0	6.71321	45.0672	-4.00953	-4.00953	0.200346	1	0.108743	1.37817	0.530334	0.017132	0.0221804	0.0090857	-0.455415	-0.455415	1.3606	0.530334	0.035	960000000	530000000	0.138405	0.0221318	0.0031456	1.72175	1.72175	0
557	2015	0	0	14.64	17.47	1	0.007209	0	5500000000	500000000	1000000000	400000000	0.010876	-9000000	96000000	8007	21.937	5471.27	8.60726	130.62	0	6.58955	43.4221	-3.86682	-3.86682	0.140278	0	70.5198	1.03431	0.266359	0.30396	-0.0016507	0.0809625	-2.83075	-0.63436	1.21854	0.266359	0	690000000	3600000000	0.347205	-0.0327288	0	0.757167	0.757167	0
557	2016	0	0	29.47	61.07	1	0.603626	59.8386	5000000000	220000000	900000000	160000000	0.001636	75000000	200000000	8373	22.9397	5049.4	8.52702	133.23	0	6.40023	40.9629	-3.87315	-3.87315	0.143335	0	-0.227825	0.826474	0.220359	0.186737	0.0147589	0.0411492	-0.353074	-0.353074	1.31765	0.220359	0	1500000000	3500000000	0.0371571	0.0136209	0	1.00209	1.00209	0
558	2008	0	0	65.93	72.07	0	0.004896	0	2000000000	610000000	1100000000	310000000	0.05494	14000000	240000000	7580	20.7671	1952.04	7.57663	110.98	0	6.82702	46.6082	-3.85805	-3.85805	0.136	0	-0.131547	1.43971	0.736705	0.212645	0.0072528	0.156657	-0.312266	-0.312266	1.13737	0.736705	0	370000000	240000000	0.124825	0.0072247	0	2.46301	2.46301	0
558	2009	0	0	65.93	71.08	0	0.014708	0	2500000000	730000000	1500000000	400000000	0.055504	-45000000	250000000	7945	21.7671	2544.65	7.84175	110.19	0	7.11657	50.6456	-3.93784	-3.93784	0.136	1	0.301687	1.49096	0.73576	0.210976	-0.0176123	0.155228	-0.398861	-0.398861	1.30013	0.73576	0.1	370000000	240000000	0.129253	-0.0229592	0.0189928	1.78282	1.78282	0
558	2010	0	0	65.93	71.6	0	0.026971	0	3800000000	1200000000	2000000000	610000000	0.044057	-290000000	580000000	8310	22.7671	3760.1	8.2322	113.82	0	7.23265	52.3112	-3.99177	-3.99177	0.136	1	0.625752	1.67462	0.76416	0.298087	-0.077686	0.227786	-0.420393	-0.420393	1.49187	0.76416	0.078	370000000	280000000	0.228155	-0.114793	0.0113643	2.18851	2.18851	0
558	2011	0	0	65.93	74.73	0	0.074292	0	4600000000	1600000000	2700000000	640000000	0.011226	-440000000	270000000	8675	23.7671	4622.23	8.43863	119.96	0	7.03454	49.4847	-4.0073	-4.0073	0.136	0	-0.455358	1.55239	0.781555	0.245673	-0.0951657	0.192007	-0.328798	-0.328798	1.2308	0.781555	0	630000000	280000000	0.0711762	-0.116986	0	2.82524	2.82524	0
558	2012	0	0	50.07	69.56	0	0.024965	0	5900000000	1900000000	3900000000	850000000	0.008478	310000000	460000000	9041	24.7699	5877.88	8.67895	123.08	0	7.05147	49.7233	-4.04963	-4.04963	0.136	0	0.183576	1.3866	0.806471	0.179945	0.0523164	0.14512	-0.37614	-0.37614	1.23837	0.806471	0	630000000	260000000	0.0997381	0.0665283	0	2.68416	2.68416	0
558	2013	0	0	50.07	70.07	0	0.02786	0	6300000000	1700000000	4500000000	810000000	0.009705	760000000	420000000	9406	25.7699	6263.8	8.74254	126.28	0	6.92314	47.9299	-4.07217	-4.07217	0.136	0	0.782176	1.28616	0.843875	0.15275	0.120552	0.128902	-0.406439	-0.406439	1.18986	0.843875	0	630000000	250000000	0.0712727	0.128467	0	2.76321	2.76321	0
559	2008	0	0	61.05	68.85	0	0.08822	0	5800000000	2300000000	3800000000	230000000	0.056332	440000000	290000000	5485	15.0274	5807.73	8.66695	110.98	0	7.80947	60.9877	-3.7342	-3.7342	0.186155	1	0.145488	0.778629	0.692608	0.05723	0.0756039	0.039638	-0.435497	-0.435497	1.11896	0.692608	0.1	1000000000	2100000000	0.0522229	0.0799719	0.0186793	1.60659	1.60659	0
559	2009	0	0	61.05	67.82	0	0.084058	0	5800000000	2000000000	3000000000	910000000	0.051788	730000000	230000000	5850	16.0274	5809.42	8.66723	110.19	0	7.86572	61.8695	-3.77774	-3.77774	0.186155	1	0.148836	1.00022	0.676859	0.23062	0.125149	0.156097	-0.43769	-0.43769	1.5191	0.676859	0.1	1000000000	2200000000	0.0392617	0.125185	0.017659	1.6823	1.6823	0
559	2010	0	0	51.53	64.22	0	0.266283	0	8100000000	810000000	4000000000	18000000	0.058474	450000000	1500000000	6215	17.0274	8078.6	8.99697	113.82	0	7.90456	62.4821	-3.82003	-3.82003	0.186155	1	0.403919	1.34604	0.499961	0.00483	0.0558752	0.0024148	-0.45805	-0.45805	2.59805	0.499961	0.3	1200000000	2000000000	0.251507	0.0777003	0.0632897	-0.595552	-0.595552	0
559	2011	0	0	51.53	63.54	0	0.146065	0	8800000000	480000000	4700000000	1400000	0.057858	410000000	1500000000	6580	18.0274	8804.54	9.08302	119.96	0	7.57171	57.3308	-3.83622	-3.83622	0.186155	1	0.045242	1.26501	0.531791	0.000526	0.0471192	0.0002797	-0.448531	-0.448531	1.55496	0.531791	0.3	1600000000	2100000000	0.179611	0.0513533	0.0591661	-0.507549	-0.507549	0
559	2012	1	0	51.53	57.95	0	0.07986	0	8600000000	1800000000	2900000000	1700000000	0.044579	610000000	740000000	6946	19.0301	8563.33	9.05524	123.08	0.693147	7.3572	54.1284	-3.85594	-3.85594	0.186155	1	0.020353	1.77641	0.535614	0.370882	0.07179	0.19865	-0.444516	-0.444516	1.3703	0.535614	0.24	1600000000	2400000000	0.0844294	0.0698232	0.0434302	0.178338	0.178338	0
559	2013	1	1	51.53	57.15	0	0.072052	0	9700000000	2100000000	4200000000	1700000000	0.061956	1300000000	730000000	7311	20.0301	9742.69	9.18427	126.28	0.693147	7.27294	52.8957	-3.88685	-3.88685	0.186155	1	0.110596	1.36061	0.605592	0.286829	0.137441	0.173701	-0.45985	-0.45985	1.47304	0.605592	0.1	1600000000	2600000000	0.0855924	0.156369	0.0186057	1.31612	1.31612	0
559	2014	1	0	51.53	56.07	0	0.04777	0	12000000000	1800000000	5800000000	1600000000	0.065718	1400000000	2700000000	7676	21.0301	11903.2	9.38456	128.81	0.693147	7.28558	53.0797	-3.92825	-3.92825	0.186155	1	0.061186	1.35136	0.633816	0.231059	0.114114	0.146449	-0.465383	-0.465383	2.53745	0.633816	0.3	1900000000	2800000000	0.272282	0.139419	0.0588723	-0.107787	-0.107787	0
559	2015	0	0	51.53	59.89	0	0.09825	0	13000000000	1600000000	5900000000	2100000000	0.065783	1200000000	3100000000	8041	22.0301	12746.8	9.45304	130.62	0	7.23705	52.3749	-3.96279	-3.96279	0.186155	1	0.041974	1.44321	0.640637	0.282307	0.0955095	0.180856	-0.465308	-0.465308	4.70668	0.640637	0.25	2300000000	2900000000	0.263586	0.102279	0.0481868	0.996834	0.996834	0
559	2016	4	0	51.53	59.15	0	0.606474	0	12000000000	1500000000	6000000000	660000000	0.077317	1200000000	1500000000	8407	23.0329	11517.7	9.35164	133.23	1.60944	7.01917	49.2688	-3.97589	-3.97589	0.186155	1	0.053155	1.20108	0.589862	0.123596	0.108371	0.0729046	-0.464676	-0.464676	3.22693	0.589862	0.1	2300000000	2900000000	0.120521	0.0979219	0.017999	1.79961	1.79961	0
559	2017	0	0	56.5	66.4	0	0.66692	0	12000000000	970000000	5300000000	640000000	0.080103	1200000000	1500000000	8772	24.0329	11529.4	9.35265	135.35	0	6.90998	47.7478	-4.00081	-4.00081	0.186155	1	0.034158	1.32129	0.532298	0.13967	0.103282	0.0743461	-0.463562	-0.463562	2.95606	0.532298	0.2	2800000000	3000000000	0.12626	0.103387	0.0478073	0.355746	0.355746	0
559	2018	0	0	56.51	66.72	0	0.669696	0	12000000000	1700000000	5100000000	1300000000	0.062125	120000000	1100000000	9137	25.0329	12048.4	9.39669	138.2	0	6.79934	46.231	-4.02449	-4.02449	0.186155	1	0.018633	1.39889	0.546613	0.226314	0.0101474	0.123706	-0.455444	-0.455444	1.71658	0.546613	0.2	2800000000	3100000000	0.0943303	0.0106042	0.0477591	0.186759	0.186759	0
560	2008	0	0	35.05	55.81	0	0.359047	0	2500000000	530000000	1500000000	240000000	0.010038	-230000000	130000000	5875	16.0959	2476.93	7.81478	110.98	0	7.04161	49.5842	-3.70138	-3.70138	0.136593	0	0.02793	0.810637	0.764406	0.213268	-0.0925257	0.163023	-0.319052	-0.319052	1.01455	0.764406	0	130000000	290000000	0.0687349	-0.120749	0	2.71719	2.71719	0
560	2009	0	0	31.13	50.57	0	0.179925	0	2900000000	830000000	1700000000	390000000	0.010634	100000000	380000000	6240	17.0959	2864.74	7.96023	110.19	0	7.2241	52.1876	-3.76393	-3.76393	0.136593	0	0.055762	0.914729	0.788744	0.246566	0.0359463	0.194477	-0.337457	-0.337457	1.35968	0.788744	0	130000000	280000000	0.153065	0.0415744	0	2.61772	2.61772	0
560	2010	0	0	31.13	40.94	0	0.123481	0	3400000000	680000000	2300000000	300000000	0.008171	510000000	430000000	6605	18.0959	3359.62	8.11958	113.82	0	7.1337	50.8897	-3.79312	-3.79312	0.136593	0	0.108702	0.773106	0.815963	0.16531	0.151873	0.134887	-0.358122	-0.358122	1.25001	0.815963	0	130000000	270000000	0.15104	0.178109	0	2.53798	2.53798	0
560	2011	0	0	25.43	56.23	0	0.111391	0	4200000000	950000000	2200000000	720000000	0.022533	-2500000	360000000	6970	19.0959	4172.27	8.33622	119.96	0	6.94916	48.2909	-3.80886	-3.80886	0.136593	0	0.13018	0.895192	0.75425	0.306645	-0.0006086	0.231287	-0.352505	-0.352505	1.06178	0.75425	0	160000000	280000000	0.105926	-0.0007558	0	2.52954	2.52954	0
560	2012	0	0	25.43	49.9	0	0.036678	0	4000000000	1300000000	1800000000	830000000	0.040167	-220000000	230000000	7336	20.0986	3951.64	8.28189	123.08	0	6.72886	45.2776	-3.81618	-3.81618	0.136593	1	0.77936	1.12111	0.716999	0.382001	-0.0550549	0.273894	-0.428986	-0.428986	1.01904	0.716999	0.047979	160000000	270000000	0.0560027	-0.0521436	0.001892	2.44317	2.44317	0
560	2013	0	0	24.4	50.25	0	0.017966	0	4800000000	1500000000	2300000000	1100000000	0.019494	-30000000	240000000	7701	21.0986	4814.84	8.47946	126.28	0	6.71481	45.0886	-3.85395	-3.85395	0.136593	1	-0.353085	1.21471	0.745479	0.371377	-0.0061957	0.276854	-0.402428	-0.402428	1.01697	0.745479	0.1	170000000	260000000	0.0611796	-0.0075491	0.0043389	2.38416	2.38416	0
560	2014	0	0	24.63	51.92	0	0.028064	0	4500000000	1400000000	2200000000	730000000	0.019953	-30000000	190000000	8066	22.0986	4482.56	8.40795	128.81	0	6.5274	42.607	-3.86254	-3.86254	0.136593	1	-0.084272	1.04124	0.716329	0.31369	-0.0066323	0.224705	-0.409745	-0.409745	1.35011	0.716329	0.03	170000000	590000000	0.0386485	-0.0061746	0.0010584	2.54433	2.54433	0
560	2015	0	0	19.34	79.48	0	0.636224	0	6100000000	490000000	1600000000	400000000	0.003317	-25000000	820000000	8431	23.0986	6096.35	8.71545	130.62	0	6.67237	44.5205	-3.9271	-3.9271	0.136593	1	-0.183949	2.17881	0.382268	0.293124	-0.0041586	0.112052	-0.422377	-0.422377	1.48876	0.382268	0.005	1200000000	330000000	0.18278	-0.0056558	0.0013053	1.33518	1.33518	0
560	2018	0	0	17.45	57.15	0	0.524786	0	18000000000	2500000000	7400000000	340000000	0.037884	810000000	2200000000	9527	26.1014	18368.9	9.81841	138.2	0	7.1045	50.4739	-4.10969	-4.10969	0.136	1	7.1091	1.15331	0.483221	0.171786	0.0438289	0.0830106	-0.731202	-0.63436	1.03936	0.483221	0.07	2400000000	420000000	0.126662	0.0469927	0.0096243	1.21843	1.21843	0
561	2011	0	0	42.31	61.58	1	0.083168	55.5385	1400000000	38000000	490000000	1500000	0.08543	51000000	280000000	7145	19.5753	1429.77	7.26527	119.96	0	6.05641	36.6801	-3.66934	-3.66934	0.05924	0	0.140742	2.40686	0.37062	0.069673	0.0357722	0.0258222	-0.321268	-0.321268	1.89293	0.37062	0	600000000	150000000	0.22	0.0398721	0	1.36982	1.36982	0
561	2012	0	0	42.31	59.23	1	0.039671	55.5385	1600000000	130000000	660000000	1700000	0.019826	-49000000	250000000	7511	20.5781	1623.19	7.39215	123.08	0	6.00597	36.0717	-3.69844	-3.69844	0.05924	0	-0.042905	2.09833	0.428241	0.056005	-0.0302061	0.0239836	-0.314458	-0.314458	1.60081	0.428241	0	600000000	170000000	0.173602	-0.0342925	0	1.60335	1.60335	0
561	2013	0	0	42.31	58.99	1	0.019535	0.302092	1700000000	130000000	650000000	2900000	0.018063	89000000	340000000	7876	21.5781	1666.57	7.41852	126.28	0	5.87466	34.5116	-3.70875	-3.70875	0.05924	0	-0.125599	2.1899	0.405321	0.036085	0.0532838	0.014626	-0.320518	-0.320518	2.49219	0.405321	0	600000000	150000000	0.210347	0.0547075	0	1.64617	1.64617	0
561	2014	0	0	42.31	60.48	1	0.042934	0.302092	1900000000	110000000	800000000	12000000	0.022533	41000000	350000000	8241	22.5781	1905.92	7.55272	128.81	0	5.86346	34.3802	-3.74615	-3.74615	0.05924	0	0.170112	2.03561	0.45517	0.076208	0.0213216	0.0346876	-0.333443	-0.333443	3.1776	0.45517	0	600000000	150000000	0.211173	0.0243839	0	2.02591	2.02591	0
561	2015	0	0	42.31	61.09	1	0.061327	0.302092	2300000000	100000000	990000000	55000000	0.041193	150000000	490000000	8606	23.5781	2266.41	7.72595	130.62	0	5.91483	34.9852	-3.79799	-3.79799	0.05924	0	0.163124	1.93873	0.503268	0.130404	0.0650761	0.0656282	-0.344152	-0.344152	4.22117	0.503268	0	600000000	140000000	0.257242	0.0773844	0	2.35854	2.35854	0
561	2016	0	1	42.31	61.78	1	0.665032	0.302092	2300000000	110000000	830000000	140000000	0.045914	-29000000	320000000	8972	24.5808	2308.46	7.74434	133.23	0	5.81276	33.7882	-3.81434	-3.81434	0.05924	0	0.039025	2.19802	0.457936	0.218783	-0.0123948	0.100189	-0.332842	-0.332842	3.59624	0.457936	0	600000000	190000000	0.140797	-0.0126248	0	2.2827	2.2827	0
561	2017	1	1	41.73	59.59	1	0.623117	0.297992	2800000000	250000000	1200000000	75000000	0.032028	210000000	560000000	9337	25.5808	2776.05	7.92878	135.35	0.693147	5.85799	34.316	-3.86498	-3.86498	0.05924	0	0.087227	1.75165	0.495297	0.099363	0.0741081	0.0492142	-0.351587	-0.351587	2.331	0.495297	0	600000000	320000000	0.243802	0.0891188	0	1.80452	1.80452	0
561	2018	1	0	41.68	56.88	1	0.5635	0.297633	2900000000	87000000	1200000000	120000000	0.034104	88000000	440000000	9702	26.5808	2908.4	7.97536	138.2	0.693147	5.77088	33.3031	-3.88434	-3.88434	0.05924	0	0.005801	1.86352	0.483476	0.12637	0.0302229	0.0610969	-0.346544	-0.346544	1.63843	0.483476	0	600000000	280000000	0.159058	0.0316639	0	1.74042	1.74042	0
565	2008	0	0	40.53	45.14	1	0.016776	40.5269	1300000000	540000000	540000000	290000000	0.018944	16000000	93000000	6078	16.6521	1258.58	7.13774	110.98	0	6.43156	41.3649	-3.62745	-3.62745	0.027902	0	0.027065	0.65231	0.654727	0.347877	0.0128631	0.227765	-0.308549	-0.308549	1.36425	0.654727	0	170000000	270000000	0.0941111	0.0164194	0	2.30106	2.30106	0
565	2009	0	0	40.53	48.55	1	0.100478	40.5269	1500000000	560000000	310000000	440000000	0.132645	-100000000	260000000	6443	17.6521	1466.71	7.29078	110.19	0	6.61655	43.7787	-3.69999	-3.69999	0.027902	0	0.032341	1.68973	0.541367	0.615312	-0.0687409	0.33311	-0.305829	-0.305829	1.92982	0.541367	0	170000000	460000000	0.204139	-0.0801084	0	2.05731	2.05731	0
565	2010	0	0	40.53	44.59	1	0.003027	40.5269	1400000000	530000000	290000000	420000000	-0.00902	-28000000	370000000	6808	18.6521	1422.7	7.26031	113.82	0	6.37876	40.6886	-3.69762	-3.69762	0.027902	1	0.11344	2.19355	0.532023	0.616125	-0.0198216	0.327793	-0.373891	-0.373891	1.65115	0.532023	0.1	170000000	450000000	0.255321	-0.0192268	0.0118249	1.35529	1.35529	0
[truncated: 17,448 more rows]
